# Supplementary material for: An exceptionally preserved Late Devonian actinopterygian provides a new model for primitive cranial anatomy in ray-finned fishes
Source: Proc Biol Sci. 2015 Oct 7;282(1816):20151485. doi: 10.1098/rspb.2015.1485 (PMC4614771; doi:10.1098/rspb.2015.1485)
Supplement: Data Matrix [file rspb20151485supp3.zip]

Archive with 1 entries (1 files):
- rspb-2015-1485-File010.nx
