# Supplementary material for: An exceptionally preserved Late Devonian actinopterygian provides a new model for primitive cranial anatomy in ray-finned fishes
Source: Proc Biol Sci. 2015 Oct 7;282(1816):20151485. doi: 10.1098/rspb.2015.1485 (PMC4614771; doi:10.1098/rspb.2015.1485)
Supplement: Data Matrix [file rspb20151485supp3.zip › rspb-2015-1485-File010.nx]

#NEXUS

[ File saved by NDE version 0.5.0, Wed Aug 12 13:37:28 2015 ]

BEGIN TAXA;
	DIMENSIONS NTAX=52;
	TAXLABELS
		'''Ligulalepis'''
		'Dialipina salguerioensis'
		'Boreosomus piveteaui'
		'Cheirolepis canadensis'
		'Cheirolepis schultzei'
		'Cheirolepis trailli'
		'Coccocephalichthys wildi'
		'Cosmoptychius striatus'
		'Cuneognathus gardineri'
		'Donnrosenia schaefferi'
		'Gogosardina coatesi'
		'Howqualepis rostridens'
		'Kansasiella eatoni '
		'Kentuckia deani'
		'Kentuckia hlavini'
		'Krasnoyarichthys jesseni'
		'Lawrenciella schaefferi'
		'Luederia kempi'
		'Limnomis delayni'
		'Mansfieldiscus sweeti'
		'Melanecta anneae'
		'Mesopoma planti'
		'Mimipiscis bartrami'
		'Mimipiscis toombsi'
		'Moythomasia durgaringa'
		'Moythomasia nitida'
		'Moythomasia lineata'
		'Moythomasia perforata'
		'Novagonatodus kasantsevae'
		'Osorioichthys marginis'
		'Pteronisculus stensioi'
		'Raynerius splendens'
		'Stegotrachelus finlayi'
		'Tegeolepis clarki'
		'Wendichthys dicksoni'
		'Woodichthys bearsdeni'
		'Diplocercides kayseri'
		'Eusthenopteron foordi'
		'Glyptolepis groenlandica'
		'Gogonasus andrewsae'
		'Guiyu oneiros'
		'Meemannia eos'
		'Miguashaia bureaui'
		'Onychodus jandemarrai'
		'Osteolepis macrolepidotus'
		'Porolepis sp.'
		'Psarolepis romeri'
		'Styloichthys changae'
		'Acanthodes bronni'
		'Cladodoides wildungensis'
		'Ozarcus mapesae'
		'Entelognathus primordialis'
		;
ENDBLOCK;

BEGIN CHARACTERS;
	DIMENSIONS NCHAR=183;
	FORMAT DATATYPE=STANDARD MISSING=? GAP=- SYMBOLS="0123";
	CHARLABELS
		[1] 'Large dermal plates'
		[2] 'Sensory lines'
		[3] '[CH 1] Premaxillae, contact at midline'
		[4] Premaxilla
		[5] 'Premaxilla contributes to orbital margin'
		[6] '[CH 3] Postrostrals (element[s] immediately anterior to frontals but not in contact with premaxillae)'
		[7] '[CH 4] Single median dermal bone capping snout'
		[8] 'Pores for rostral organ'
		[9] '[CH 5] Transverse ornamentation of median rostral or dermal cover of ethmoid region'
		[10] '[CH 8] Nasal bone as single consolidated ossification (i.e. bone(s) carrying supraorbital canal between premaxilla and anterior margin of frontals)'
		[11] '[CH 57] Mesial margin of (anterior) nasal'
		[12] '[CH 6] Posterior nostril in complete communication with orbital fenestra'
		[13] '[CH 7] Posterior nostril – contribution to margin by premaxillae'
		[14] 'Tectals (sensu Cloutier & Ahlberg 1996, not counting the posterior tectal of Jarvik)'
		[15] '[CH 9] Pineal foramen'
		[16] 'Pineal eminence'
		[17] '[CH 10] Shape of parietals (sarcopterygian postparietals): '
		[18] '[CH 11] Relative lengths of frontals and parietals (sarcopterygian parietals and postparietals)'
		[19] 'Anterior pit line'
		[20] 'Otic canal extends through parietals'
		[21] Tabular
		[22] 'Tabular pit line'
		[23] '[CH 12] Intertemporal – relative length'
		[24] '[CH 13] Intertemporal – contact with supratemporal anterior to that between frontal and parietal'
		[25] '[CH 54] Dermosphenotic with distinct posterior ramus'
		[26] '[CH 14] Dermosphenotic – contact with frontals blocked by intertemporal or dermopterotic'
		[27] 'Intertemporal contacts nasal'
		[28] '[CH 64]  Number of bones carrying supraorbital canal between dermosphenotic and posterior edge of skull roof. '
		[29] '[CH 69] Supratemporal – narrow anterolateral flange forming ventral margin of spiracular opening'
		[30] '[CH 15] Number of paired extrascapulars'
		[31] 'Extrascapular reaches lateral edge of skull roof'
		[32] '[CH 71] Single median extrascapular'
		[33] 'Extrascapulae contact each other at midline'
		[34] '[CH 70] Medially-directed branch of sensory canal in extrascapulae'
		[35] 'Extratemporal '
		[36] '[CH 75] Dermal intracranial joint'
		[37] '[CH 60] Suborbital bones contributing to dorsal margin of orbit'
		[38] '[CH 59] Antorbital bone'
		[39] '[CH 61] Infraorbitals'
		[40] '[CH 16] Anterior expansion of lacrimal'
		[41] '[CH 17] Notch in anterior margin of jugal'
		[42] '[CH 18] Jugal and maxilla separated by non-canal bearing ossificatons (i.e. anamestic suborbitals)'
		[43] 'Multiple rami of infraorbital canal in jugal'
		[44] '[CH 62] Jugal canal'
		[45] '[CH 53] Dermohyal'
		[46] 'Head of dermohyal projects above dorsal margin of operculum'
		[47] Dermohyal
		[48] '[CH 58] Quadratojugal as distinct ossification'
		[49] 'Complete enclosure of spiracle by bones bearing otic and infraorbital canals'
		[50] '[CH 19] Accessory operculum'
		[51] '[CH 67] Operculum - relative size '
		[52] '[CH 68] Anterodorsal process of suboperculum'
		[53] '[CH 72] Branchiostegal rays - dorsal-most in series'
		[54] '[CH 20] Lateral gulars'
		[55] 'Median gular '
		[56] 'Relative length of median gular'
		[57] Maxilla
		[58] 'Expanded dorsal lamina of maxilla'
		[59] 'Maxilla - posteroventral overlap of lower jaw'
		[60] 'Contribution by maxilla to posterior margin of cheek'
		[61] 'Sensory canal/pit line associated with maxilla'
		[62] 'Number of cheek bones bearing pre-opercular canal posterior to jugal'
		[63] '[CH 21] Course of mandibular canal'
		[64] 'Mandibular canal reaches anterior margin of mandible'
		[65] 'Mandibular canal'
		[66] 'Relative length of dentary'
		[67] '[CH 22] Dentary with conspicuously reflexed distal tip'
		[68] '[CH 24] Enlarged series of parasymphysial teeth on dentary'
		[69] '[CH 73] Facet for parasymphysial tooth-whorl on anterior dentary'
		[70] 'Teeth of outer dental arcade'
		[71] '[CH 25] Acrodin caps on teeth'
		[72] '[CH 26] Lower jaw ornament smooth and punctuated by regular large pores'
		[73] '[CH 27] Ossification of mentomeckelian region:'
		[74] 'Coronoids (sensu stricto, excluding parasymphysial tooth whorl or anterior coronoid)'
		[75] 'Number of coronoids'
		[76] 'Posterior coronoid'
		[77] '[CH 23] Number of infradentaries'
		[78] 'Expanded crest on posterior infradentary'
		[79] 'Retroarticular process'
		[80] 'Articular area for symplectic'
		[81] 'Number of dermopalatines'
		[82] 'Basipterygoid fenestra '
		[83] 'Fenestra ventrolateralis'
		[84] 'Palatal opening surrounded by premaxilla, maxilla, dermopalatine and vomer (choana)'
		[85] 'Internasal cavity'
		[86] 'Interorbital septum'
		[87] 'Pronounced median anterior crista on dorsal surface of braincase'
		[88] 'Expanded anterior dorsal fontanelle '
		[89] 'Endoskeletal intracranial joint'
		[90] 'Eye stalk or unfinished area for similar structure'
		[91] 'Roof of posterior myodome perforated by palatine branch of facial nerve (VII)'
		[92] 'Foramen for abducens nerve (VI) dorsally positioned (level with optic foramen (II))'
		[93] 'Anterodorsal myodome'
		[94] 'Canal for pituitary vein'
		[95] 'Pituitary vein foramen'
		[96] 'Basicranial fenestra'
		[97] 'Spiracular groove on lateral commissure'
		[98] 'Spiracle housed in'
		[99] 'Spiracular grooves extending onto basicranial surface'
		[100] 'Basipterygoid process'
		[101] 'Basipterygoid process with vertically oriented component'
		[102] 'Dermal component to basipterygoid process'
		[103] 'Prespiracular fossa'
		[104] 'Fossa bridgei'
		[105] 'Posttemporal fossae'
		[106] 'Vestibular fontanelle'
		[107] 'Ventral cranial fissure and vestibular fontanelle'
		[108] 'Accessory fenestration in otic capsule '
		[109] 'Otoccipital fissure'
		[110] 'Median projection overhanging posterior part of posterior dorsal fontanelle'
		[111] 'Median projection overhanging anterior part of posterior dorsal fontanelle'
		[112] 'Dorsal aorta'
		[113] 'Dorsal aorta pierced by canal/s for exit of eff.a.2'
		[114] 'Dorsal aorta pierced by canal/s for exit of eff.a.1'
		[115] 'Bifurcation of dorsal aorta'
		[116] 'Birfurcation of dorsal aorta into lateral dorsal aortae'
		[117] Parasphenoid
		[118] Parasphenoid
		[119] 'Parasphenoid protruding forwards into ethmoid region'
		[120] '[CH 28] Ascending process of the parasphenoid'
		[121] '[CH 29] Parasphenoid with multifid anterior margin'
		[122] 'Parasphenoid denticle field'
		[123] 'Denticulated field of parasphenoid'
		[124] 'Buccohypophyseal canal pierces parasphenoid'
		[125] 'Anterolaterally divergent olfactory tracts'
		[126] 'Elongate olfactory tract(s'
		[127] 'Olfactory nerves carried in a single tract'
		[128] 'Hypophyseal chamber'
		[129] 'Optic lobes'
		[130] 'Optic tectum divided into bilateral halves'
		[131] 'Cerebellar corpus'
		[132] 'Horizontal semicircular canal'
		[133] 'Junction between ampulla of posterior semicircular canal and cranial cavity'
		[134] 'Crus commune of anterior and posterior semicircular canal'
		[135] 'Lateral cranial canal'
		[136] Ceratohyal
		[137] 'Anterior ossification of ceratohyal'
		[138] 'Anterior ceratohyal'
		[139] 'Double headed hyomandibular'
		[140] 'Perforate hyomandibula'
		[141] 'Opercular process'
		[142] 'Endoskeletal urohyal'
		[143] Basihyal
		[144] Interhyal
		[145] Hypohyal
		[146] 'Gill arches'
		[147] '[CH 30 in part] Enameloid on dermal bones and scales'
		[148] 'Extensive pore-canal network'
		[149] '[CH 30 in part] Enamel'
		[150] '[CH 30 in part] Enamel layers'
		[151] Scales
		[152] '[CH 32 in part] Scales with ‘peg and socket articulation'''
		[153] '[CH 32 in part] Peg on rhomboid scale'
		[154] '[CH 33] Anterodorsal process on scale'
		[155] '[CH 35] Scales with well developed pores on surface'
		[156] '[CH 36] Curved ridges along anterior margin of scales:'
		[157] '[CH 76] Scales – anastomosing linear ornament'
		[158] Lepidotrichia
		[159] '[CH 37] Fringing fulcra'
		[160] 'Dorsal margin of cleithrum'
		[161] Anocleithrum
		[162] '[CH 39] Presupracleithrum'
		[163] 'Perforate propterygium'
		[164] '[CH 41] Anterior rays embrace propterygium'
		[165] '[CH 42] Metapterygium elongated relative to preceding radials'
		[166] 'Pectoral fin radials'
		[167] '[CH 40] Triradiate scapulocoracoid'
		[168] '[CH 43] Pectoral fin endoskeleton'
		[169] 'Fin articulation'
		[170] 'Pectoral fin'
		[171] '[CH 44] Pectoral fin-ray segmentation'
		[172] 'Paired fin spines'
		[173] '[CH 38] Pelvic fins'
		[174] '[CH 45] Pelvic fin insertion'
		[175] '[CH 46] Epichordal lobe of caudal fin'
		[176] '[CH 47] Fulcra along dorsal ridge of caudal fin'
		[177] 'Basal scutes on fins'
		[178] '[CH 48] Dorsal scutes anterior to dorsal fin'
		[179] '[CH 49] Ventral scutes between hypochordal lobe of caudal fin and anal fin'
		[180] '[CH 50] Ventral scutes anterior to anal fin'
		[181] '[CH 52] Dorsal fin(s)'
		[182] '[CH 51] Relative positions of anal and (second) dorsal fin'
		[183] 'Preopercular vertical ornament'
		;
	STATELABELS
		1
			absent
			present,
		2
			'preserved as open grooves'
			'pass through canals',
		3
			present
			absent,
		4
			'Reaches or extends past anterior margin of orbit'
			'Confined to region anterior to orbit',
		5
			absent
			present,
		6
			present
			absent,
		7
			absent
			present,
		8
			absent
			present,
		9
			absent
			present,
		10
			absent
			present,
		11
			'not notched'
			notched,
		12
			absent
			present,
		13
			absent
			present,
		14
			absent
			present,
		15
			present
			absent,
		16
			absent
			present,
		17
			'rectangular, with long axis parallel to midline'
			quadrate,
		18
			'frontal shorter than parietal'
			'frontal approximately equal to parietal '
			'frontal longer than parietal',
		19
			absent
			present,
		20
			absent
			present,
		21
			present
			absent,
		22
			'absent '
			'present ',
		23
			'shorter than supratemporal'
			'of similar length to supratemporal'
			'longer than supratemporal',
		24
			absent
			present,
		25
			absent
			present,
		26
			absent
			present,
		27
			absent
			present,
		28
			'at least two (i.e. intertemporal and supratemporal)'
			'one (i.e. dermopterotic)',
		29
			absent
			present,
		30
			'one pair'
			'two pairs',
		31
			'absent '
			'present ',
		32
			present
			absent,
		33
			absent
			present,
		34
			present
			absent,
		35
			'absent '
			'present ',
		36
			'absent '
			'present ',
		37
			absent
			present,
		38
			absent
			present,
		39
			two
			'more than two ',
		40
			absent
			present,
		41
			absent
			present,
		42
			absent
			present,
		43
			absent
			present,
		44
			absent
			present,
		45
			absent
			present,
		46
			absent
			present,
		47
			'fused to hyomandibular'
			'separate from hyomandibular',
		48
			present
			absent,
		49
			'absent '
			'present ',
		50
			' absent'
			'present ',
		51
			'at least twice as high as suboperculum'
			'less than twice as high as suboperculum',
		52
			'absent '
			'present ',
		53
			'of similar depth to adjacent branchiostegal ray '
			'deeper than adjacent branchiostegal ray  ',
		54
			'extending most of the length of the lower jaw '
			'restricted to the anterior third of the lower jaw (no longer than the width of three branchiostegals) ',
		55
			'absent '
			'present ',
		56
			'shorter than lateral gulars'
			'same length as or longer than lateral gulars ',
		57
			absent
			present,
		58
			'absent '
			'present ',
		59
			'posteroventral margin of maxilla largely straight with minimal overlap of lower jaw'
			'posteroventral extension of maxilla with pronounced overlap of lower jaw',
		60
			absent
			present,
		61
			absent
			present,
		62
			one
			two,
		63
			'traces ventral margin of jaw along entire length '
			'arches dorsally in anterior half of jaw ',
		64
			present
			absent,
		65
			'primarily carried by infradentaries'
			'primarily carried by dentary',
		66
			'long (constitutes most of the length of the lower jaw)'
			'short (constitutes less than half of jaw length)',
		67
			'absent '
			'present ',
		68
			'absent '
			'present ',
		69
			'present '
			'absent ',
		70
			'several rows of disorganized teeth '
			'two rows, with large teeth lingually and small teeth labially '
			'single row of teeth',
		71
			'absent '
			'present ',
		72
			'absent '
			'present ',
		73
			'present '
			'absent ',
		74
			'present '
			'absent ',
		75
			'five  '
			'four '
			three
			two,
		76
			'morphologically similar to anterior coronoids'
			expanded,
		77
			'more than two '
			'two (angular and surangular) '
			'one (angular only)',
		78
			absent
			present,
		79
			present
			absent,
		80
			present
			absent,
		81
			multiple
			single,
		82
			'absent '
			'present ',
		83
			absent
			present,
		84
			absent
			present,
		85
			'absent '
			'present ',
		86
			'broad '
			'narrow ',
		87
			'absent '
			'present ',
		88
			absent
			present,
		89
			'absent '
			'present ',
		90
			'absent '
			'present ',
		91
			'absent '
			'present ',
		92
			'absent '
			'present ',
		93
			'paired '
			'single ',
		94
			present
			enlarged
			obliterated,
		95
			'dorsal to basipterygoid process'
			'anterior to basipterygoid process'
			'posterior to basipterygoid process',
		96
			'absent '
			'present ',
		97
			'absent '
			'present ',
		98
			'groove '
			canal,
		99
			'absent '
			'present ',
		100
			'present '
			'absent ',
		101
			absent
			present,
		102
			'absent '
			'present ',
		103
			'absent '
			'present ',
		104
			'absent '
			'present ',
		105
			'absent '
			'present ',
		106
			'absent '
			'present ',
		107
			'separated by bridge of bone '
			'conflent ',
		108
			'absent '
			'present ',
		109
			'absent '
			'present ',
		110
			'absent '
			'present ',
		111
			'absent '
			'present ',
		112
			'open in groove '
			'canal notched posteriorly'
			'completely enclosed in canal ',
		113
			absent
			present,
		114
			absent
			present,
		115
			'posterior to occiput '
			'anterior to occiput ',
		116
			'open '
			'enclosed in canal ',
		117
			absent
			present,
		118
			'terminates at/anterior to ventral otic fissure '
			'extends across ventral otic fissure ',
		119
			'absent '
			'present ',
		120
			'absent '
			'present ',
		121
			'absent '
			'present ',
		122
			' terminates at, or anterior to, level of internal carotid arteries'
			'extends posterior to foramina for internal carotid arteries',
		123
			'without spiracular groove '
			'with spiracular groove ',
		124
			'present '
			'absent ',
		125
			'absent '
			'present ',
		126
			'absent '
			'present ',
		127
			'present '
			'absent ',
		128
			'projects posteroventrally '
			'projects ventrally or anteroventrally',
		129
			'narrower than cerebellum '
			'same width or wider than cerebellum ',
		130
			'absent '
			'present ',
		131
			'absent '
			'present ',
		132
			'joins vestibular region dorsal to ampulla for the posterior semicircular canal '
			'joins vestibular region level with ampulla for the posterior semicircular canal ',
		133
			'separated by short length of canal  '
			'confluent ',
		134
			'dorsal to endocranial roof '
			'ventral to endocranial roof ',
		135
			absent
			'present ',
		136
			'single ossification'
			'two ossifications ',
		137
			'subcylindrical '
			'hourglass-shaped ',
		138
			'no groove '
			'groove for afferent hyoidean artery ',
		139
			absent
			present,
		140
			'absent '
			'present ',
		141
			absent
			present,
		142
			absent
			present,
		143
			absent
			present,
		144
			absent
			present,
		145
			absent
			present,
		146
			'largely restricted to area under braincase'
			'extend far posterior to braincase',
		147
			'absent '
			'present ',
		148
			absent
			'present ',
		149
			'single-layered '
			'multi-layered ',
		150
			'applied directly to one another '
			'separated by layers of dentine  ',
		151
			micromeric
			macromeric,
		152
			'absent '
			'present ',
		153
			'narrow '
			'broad ',
		154
			'absent '
			'present ',
		155
			'absent '
			'present ',
		156
			'absent '
			'present ',
		157
			'absent '
			'present ',
		158
			'absent '
			'present ',
		159
			'absent '
			'present ',
		160
			pointed
			'broad and rounded',
		161
			'bone developed as postcleithrum'
			'bone developed as anocleithrum sensu stricto'
			'bone absent',
		162
			'absent '
			'present ',
		163
			'absent '
			'present ',
		164
			'absent '
			'present ',
		165
			'absent '
			'present ',
		166
			'unjointed '
			'jointed ',
		167
			'absent '
			'present ',
		168
			'extends far beyond body wall (fins lobate)  '
			'barely extends beyond body wall (fins not lobate)  ',
		169
			monobasal
			polybasal,
		170
			'[leaf-like]'
			'(not leaf-like)',
		171
			'roughly even segmentation to fin base '
			'proximal segments elongate with terminal segmentation '
			'no significant segmentation on pectoral fin ',
		172
			absent
			present,
		173
			'absent '
			'present ',
		174
			'shorter than fin depth (short based) '
			'longer than fin depth (long based) ',
		175
			'present '
			'absent ',
		176
			'absent '
			'present ',
		177
			absent
			present,
		178
			'absent '
			'few limited to region immediately anterior to fin (basal fulcra only)'
			'many, extending to posterior of skull roof (complete set of dorsal ridge scales)',
		179
			'absent '
			'present ',
		180
			'absent '
			'present ',
		181
			'two '
			'one ',
		182
			'anal shifted anteriorly relative to dorsal '
			'fins opposite one another '
			'anal shifted posteriorly relative to dorsal',
		183
			absent
			presrnt,
	;
	MATRIX
		'''Ligulalepis'''               11???????1 ???0??0000 1?0000000? ????00???? ????????0? ?????????? ?????????? ?????????? ?????0?001 0??00?1010 0?0?01?01? ??????0-?- ----101??? ????????0? ?????????? ?????????? ?????????? ?????????? ???
		'Dialipina salguerioensis'      10??10101? ????101200 1---00-1-? ?????0???1 01??????1? ???00-100? ?????0?010 0?????0??? ?????????? ?????????? ?????????? ?????????? ?????????? ?????????? ??????11?? 1101000100 0????????? ?0110?0?00 01?
		'Boreosomus piveteaui'          1100111001 110?100210 1---00-1-1 00-0001110 0111101100 1011101111 10?0100011 ?000301011 0000?11000 1?12201110 010101001{01} {01}211101011 0111010111 1??1111?00 10?111???? 110101011? 20????10?? 1010010010 12?
		'Cheirolepis canadensis'        11?1-00000 ??01{01}001?0 1-0010-000 0110000000 100010?011 0000??1101 1010100011 00?0?01??? ???0?????? ?????????? ?????????? ??????1??0 0????????? ?????????? ?????????? 00-0?00110 00?0?1?011 0011010101 101
		'Cheirolepis schultzei'         1100000000 0?011002?0 1---10-100 111?000000 100010?111 000?1?1101 ?01010001? 00???????? ???0?????? ?????????? ?????????? ??????1??? ?????????? ?????????? ?????????? 00-0???110 0??????0?1 00????0??? ??0
		'Cheirolepis trailli'           1100100000 1001{01}00110 1-00100000 0100000000 1000110011 0000101101 ?010100011 00?0101011 0100?0?00? ?????01010 000001001? 00--1-1010 0100111??? ????????00 0?????1?10 0101?00110 0?01100011 0011010111 101
		'Coccocephalichthys wildi'      11??011001 010?100210 1---00-1-1 10-0001110 00?1?0?10? 11????1111 ?0??100011 10????1011 0100?1??00 0?02201110 00??01001? ?210111001 0101?????? ????????0? 1????????? 1????????? ?????????? ?????????? ???
		'Cosmoptychius striatus'        11???????? ????1012?? ??--??-1?? ?????0???? ?1??10???0 00?1??1111 ?0???000?? ?0????1??? ?????1???? ???2201?10 ?1???1101? ?11111?0?1 ???1?????? ????1????? ?????????? 1101000110 01?????1?? 1010110??0 12?
		'Cuneognathus gardineri'        11???11011 11000-1210 1-01?000?0 0???0000?? ?0??10?0?0 10????1111 ?0??100011 ?0???????? ???0?????? ?????????? ?????????? ?????????? ?????????? ?????????? ?????????? 10-1010110 ?1???????? ?00-110?11 12?
		'Donnrosenia schaefferi'        11?0111001 11000-0110 1-01100000 111?00?0?? ?0?0?0?011 0100101111 ?011100011 ?0????10?? ???0?????? ?????????? ?????????? ?????????? ?????????? ?????????? ?????????? 1101001110 0??????1?1 1011?10101 11?
		'Gogosardina coatesi'           1100101001 11100-0110 1-01?000?? ????0000?? 00001000?0 1100??1111 1001100011 1000?02011 01?0?????? ??????1?10 00???????? ?1001?1010 ?11??????? ?????0??01 0??111???? 1101000110 0??????1?1 1010?10210 120
		'Howqualepis rostridens'        1110111001 11100-1210 1-01100000 111?000001 0000100010 0100101101 ?000101111 ?010?01011 01?0?????? ??????1010 00???10??? ?0--1-1011 1110?????? ????????0? 0????????? 1101001110 01?1?0?011 1011010111 110
		'Kansasiella eatoni '           11???????? ????000210 1---?0-1-? ????00???? ?????????? ?????????? ?????????? ?????????? ?10??11100 11122?1110 0101010011 0111111011 0101010011 11111?110? ?????????? ?????????0 ?????????? ?????????? ??1
		'Kentuckia deani'               11?0101001 1100{01}00210 1---?0??-0 11100000?? 0?0?10?0?1 00011?1111 ?00?100011 ??0???2??? 0100?10100 ?111201110 0101011010 0110101011 ?11001001? 11111???01 1?????1??? ????000??? ?????????? ?0???????? ???
		'Kentuckia hlavini'             11???11001 1??0101210 1-20111000 111?001??? 01???????? 00????111? ????100011 000???2??? ???0?????? ?????????? ?????????? ?????????? ?????????? ?????????? ?????????? 10-1000110 0????????1 ?01011011? 12?
		'Krasnoyarichthys jesseni'      11???????? ??????12?0 1-0????0?0 11??00???? ????10?1?1 101??????1 ?0???0???? ?????????? ?????????? ?????????? ?????????? ?????????? ?????????? ?????????? ?????????? 1101001110 ???????1?1 0010?10211 12?
		'Lawrenciella schaefferi'       ?????????? ?????????? ?-???????? ????00???? ?????????? ?????????? ?????????? ?????????? ??0??11100 1002201110 0111010011 1110111011 ?10101001? 11111???0? ?????????? ?????????? ?????????? ?????????? ???
		'Luederia kempi'                ????????0? ?????????? ?????????? ?????????? ?????????? ?????????? ?????????1 ?????????? ??0??1?100 ???220?110 01?1010010 ?211?11111 ?????1???? ????????0? ?????????? ?????????? ?????????? ?????????? ???
		'Limnomis delayni'              ??11-11011 11000-12?? 1-001000?0 111?000000 00??10??10 0011101111 ?0??10???? ?0???????? ???0?????? ?????????? ?????????? ?????????? ?????????? ????????0? ?????????? 11?1010110 ?1?????1?1 ?00-110211 12?
		'Mansfieldiscus sweeti'         11?0011001 1100101210 1---10-1-0 11?0000101 010010?001 10011?1111 ?000100011 ?000?02??? ???0?????? ?????????? ?????????? ?????????? ?????????? ?????????? ?????????? 1101011110 01????11?1 1010110101 12?
		'Melanecta anneae'              1110111001 1100100210 1---?0-10? ????00000? 0000?0?110 10????1111 ?0??10001? ?????????? ???0?????? ?????????? ?????????? ??????1??? ?????????? ?????????? ?????????? 0???000110 00?????1?1 1011110111 12?
		'Mesopoma planti'               11?0111001 110?101210 1---{01}0-1-1 ?1??0000?0 ?0??1?1000 101???1111 ????10001? ?0???????? ???0?????? ??12?????? ?????????? ?????????? ???????011 11?1?011?? ?????????? 1101010110 0????????1 1010?00111 11?
		'Mimipiscis bartrami'           1100101001 11000-0110 1-00100010 1110000000 0000100010 1100101111 1001100011 1000?020?? 0100?1?00? 00?0201010 000001001? ?200101010 1110?11??? ????10010? ?01111???? 1101001110 011??0?111 1010?10211 12?
		'Mimipiscis toombsi'            1100111001 11100-0210 1-00100010 1110000000 0000100010 1100101111 1001100011 1000102011 0100?1?000 0000201010 00?0010010 02001{01}1010 1110111000 0100100101 0011111010 1101001110 0111101111 ?010110211 110
		'Moythomasia durgaringa'        1110111001 11000-1210 1-00111001 01?1000001 1000100010 1110101111 1000100011 1100101011 0?00?1?000 1101201110 0000010010 0100101011 1110??1??? ????100101 0011111?10 1101101110 0111??1111 1010110211 110
		'Moythomasia nitida'            1101111001 11000-0210 1-00100001 1111000001 0100100111 1011101111 ?010100011 ?1????1??? ?????????? ?????????? ?????????? ?????????? ?????????? ?????????? ??????1?10 1101101110 01?????1?1 1010110211 111
		'Moythomasia lineata'           1100111001 11000-0210 1-00100001 01?1000000 001010?110 0110101111 ?010100011 ?0????101? ?????????? ?????????? ?????????? ?????????? ?????????? ?????????? ??????1010 1101000110 011?001111 00?0110210 121
		'Moythomasia perforata'         11???????? ????0-0210 ??00???0?? ?????0???? ?????????? ?????????? ?????????? ?????????? ?????????? ???????1?? ?????????? ?????????? ?????????? ?????????? ?????????? 1101100??? ?????????? ?????????? ???
		'Novagonatodus kasantsevae'     11?0011001 11?00-1210 1---10-100 10-0000001 011010?010 100???1111 ?000100012 ?0???????? ???0?????? ?????????? ?????????? ?????????? ?????????? ?????????? ?????????? 1???000110 ???????1?1 001???02?1 12?
		'Osorioichthys marginis'        11001110?1 1010100110 1-00100001 0100000000 010010?010 1010101101 ?010100011 ?0????1??? ???0?????0 ??0??????? ?????????? ?????????? ?????11??? ?????????? ?????????? 1101000110 0011?0?011 10????02?? ???
		'Pteronisculus stensioi'        1100111?01 110?101210 1---00-1-1 1100001110 011010?001 100111?111 1010100011 ?000201011 0000?1?100 1102201110 0101011010 1210111011 0101111111 1111101101 101111???? 1101000110 01?1??11?1 0010010111 12?
		'Raynerius splendens'           11???????? ????0-0110 1-001??0?1 11?0000??? 100?11001? 0000111111 ?000100011 1100?01011 01??010000 ???1201010 0000010010 01001010?0 ?110???000 ?100100101 001?111??? 1101100??0 ?1???????? ?????????? ??0
		'Stegotrachelus finlayi'        1100101001 11000-1210 1-001110?0 010?000000 00?010???1 0001??1111 ????100011 ?010?0???? ???0?????? ?????????? ?????????? ?????????? ?????????? ?????????? ?????????? 1101100110 01?????1?1 0010110211 120
		'Tegeolepis clarki'             1100011001 ???01001?0 1-00100001 01??0001?0 0000???1?? 1?011?1101 ?00?101011 ?01???1??? ???0?????? ?????????? ?????????? ??????1??1 0??0?????? ?????????0 0????????? 0101????00 ???????0?1 10???10010 11?
		'Wendichthys dicksoni'          11-??11001 1?-?101210 1-01111001 1110000101 011110?000 0011111111 ?000100012 ?00??????? ?0?0?????0 ???2????1? ?0???1??1? ??????10?1 ?1???????? ?????????? ?????????? 1???100110 0{01}?????1?1 0010110101 12?
		'Woodichthys bearsdeni'         1100111001 1100101210 1-01000001 11?0000000 001010?110 10010?1111 ?000100011 ?0????1??? 0??0????0? ?????01?10 ?1???1001? ?110111011 0110?????? ????????0? ?????????? 1101100110 0011???1?1 1010110111 120
		'Diplocercides kayseri'         11?1-00100 0001100010 1---??-100 10-0?10?00 0-010--100 0?-00-0?-- -10001???0 ?000?11100 ?00?00?010 ???0?10-00 000010-10? ?0--1-1010 0100111?0? ????????1? ?????????? 1---000??? ?????????1 ?0????0??? ???
		'Eusthenopteron foordi'         1101-00000 00110-0110 0100010000 10-0010000 00010--000 10-0101000 0100000011 0000200011 1011000010 ???0110-10 100011001- -0--1-1010 0100111100 0110010111 01011000-- 10--000101 10--101001 0010001000 02?
		'Glyptolepis groenlandica'      11?1-??00? ?011110011 01--00-000 10-0110001 00010--000 1100??1000 01?000?10? ????2??0?? 101010?010 ???0010-1? 1??01????? ??????1000 0100111100 ??????0?1? ?10110???? 1--0000101 ?0??110000 ?0??00000? 0??
		'Gogonasus andrewsae'           1101-00000 00110-0010 0100010000 10-0?10000 00010--000 10?0??1000 0100001102 ?000200011 001100?010 ???0110-10 1000?1001- -0--1-1000 0101111100 01?00?0111 011?10110- 10-00001?? ?0--101001 ????0?1??? ???
		'Guiyu oneiros'                 1?10000010 00010-0000 0010000000 10-1110000 00000--100 0100??1101 100?001101 000000?011 ??0010??1? ?????????0 ?0???????? ??????1000 0100?????? ?????????? ??????1011 11110001?0 ?1???????? ?110??0111 010
		'Meemannia eos'                 11???0???? ????{01}00200 1---00-10? 0????0???? ????????0? ?????????? ?????????? ?????????? ????????0? ?????????? ????????10 0????????? ?????????? ?????????? ??????1111 ?????????? ?????????? ?????????? ???
		'Miguashaia bureaui'            1101-101-0 0000100010 0010010000 10-001010? 0-010--100 00-00-0?-- -100010012 ??00?12100 ?????????? ?????????? ?????????? ??????1??0 ???0?????? ?????????? ??????10?? 1---000100 10?????0?1 001?000000 01?
		'Onychodus jandemarrai'         1100000000 1001100010 01--0--100 10-0110001 0001101100 10-00-1101 1100000101 00?0100011 00??10?010 ???00???10 00??01?11? ????1?1000 0000?????? ?11??01000 0?011?00-- 1---000101 11--1?000? ?01?000000 02?
		'Osteolepis macrolepidotus'     1101-00000 00110-0010 0100010000 10-0110000 000?0--000 1010101000 010000001? 00?020?0?? ??1????01? ?????????? ????1????? ????????1? ?????????? ????????1? ?????????? 1010100101 10?????0?1 0010001000 02?
		'Porolepis sp.'                 110000000? ?011110011 01--00-000 10-0110000 00010--000 1000101000 0100?00102 00?020?0?? ?01010??10 ???0010-10 0000?10??? ?0--1-1010 0110111?00 ?????00011 0101?0110- 1110100101 10????00?0 ?01010?000 01?
		'Psarolepis romeri'             1111-??00? 001?0-1210 ?????????? ?0-??100?? ?0?0?--0?0 ???????101 1000001101 0000000011 ??0010??11 ???00?1010 000????01? ??????1000 0000?????? ?????????? ??????1111 1111100??? ????1?0?1? ?1???????? ???
		'Styloichthys changae'          1????????? ????0-0?10 0????????? ?????????? ???????10? ??????1000 00?001???2 0??0???000 ??1?10??11 ???0?10-10 00???0-1?? ?0--1-1010 0100?????? ????????1? ??????1111 ?????????0 ??????1?0? ?0???????? ???
		'Acanthodes bronni'             0????????? ?????-???? ?-???????? ????-0???? ???1?????? ??0?0????? ?????????? ???????0?? ?0????000? ?????00-10 00000???10 00--0-0-?- ----?????? ?01?010?00 0????100-- 00-----00? ?-00000111 ?110?00000 02?
		'Cladodoides wildungensis'      0????????? ?????-???? ?-???????? ????--???? ?????????? ?????????? ???????1?? 0??????0?? ????000001 ?0?0?00-01 0-0000-010 0---0-0-?- ----101000 00100???0? ?????????? 0????????? ?-???????? ?????????? ???
		'Ozarcus mapesae'               0????????? ?????????? ?????????? ?????????? ?????????? ?????????? ???????1?? ???????0?? ????000001 ???0?00-01 ????00-01? ?---0-0--- ----?????? ?????00000 000011???? ?????????? ?????????? ?????????? ???
		'Entelognathus primordialis'    10?1-0100? ????100?0? ?????????0 10-??00?00 00010????0 ???0??1000 100?00001? ?0?1?-0??? ?0??0???0? ?????00-0? ????00-?0? ?0??0-0-?- ----?????? ????????0? ?????0???? ?????????? 00???????1 ?1???????? ???
	;
ENDBLOCK;

BEGIN ASSUMPTIONS;
	OPTIONS DEFTYPE=UNORD POLYTCOUNT=MINSTEPS;
	TYPESET * default = ORD: 75 77 112 171 178 182;
ENDBLOCK;

BEGIN NOTES;
	[Taxon comments]

	[Character comments]
	TEXT CHARACTER=1 TEXT='Forey, 1980; Gardiner, 1984; Zhu & Schultze, 2001; Zhu et al., 2001; Zhu & Yu, 2002; Zhu et al., 2006; Friedman, 2007; Brazeau, 2009; Zhu et al., 2009; Friedman & Brazeau; 2010; Davis et al., 2012; Zhu et al., 2013; Brazeau & Friedman, 2014; Giles et al., 2015b.';
	TEXT CHARACTER=2 TEXT='Brazeau, 2009; Zhu et al., 2013; Giles et al., 2015b.';
	TEXT CHARACTER=3 TEXT='Cloutier & Ahlberg, 1996; Taverne, 1997; Schultze & Cumbaa, 2001; Zhu & Schultze, 2001; Zhu & Yu, 2002; Cloutier & Arratia, 2004; Friedman & Blom, 2006; Zhu et al., 2006; Friedman, 2007; Long et al., 2008; Swartz, 2009; Choo, 2011. The premaxillae in Mansfieldiscus (Long, 1988) are thought to have contacted at the midline but have not been observed, and so the coding for this taxon is conservatively changed from ''0'' to ‘?’. The snout is not preserved in Novagonatodus (Long, 1988; Holland et al., 2007), so the coding is changed from ‘1’ to ‘?’. Although a median dentigerous ''rostral'' is preserved in Luederia (Schaeffer & Dalquest, 1978), the lack of associated bones means its identity is uncertain, and it may well represent fused premaxillae. This taxon is conservatively coded ‘?’. The premaxilla is absent in Wendichthys (Lund & Poplin, 1997), so the coding is revised from ''0'' to ''-''. The coding for Moythomasia lineata is revised to ''0'' (Choo, 2015).';
	TEXT CHARACTER=4 TEXT='Friedman, 2007; Giles et al., 2015b. The coding for Moythomasia lineata is revised to ''0'' (Choo, 2015).';
	TEXT CHARACTER=5 TEXT='Cloutier & Ahlberg, 1996; Schultze & Cumbaa, 2001; Zhu & Schultze, 2001; Zhu et al., 2001; Zhu & Yu, 2002; Cloutier & Arratia, 2004; Zhu et al., 2006; Friedman, 2007; Long et al., 2008; Swartz, 2009; Zhu et al., 2009; Xu & Gao, 2011; Zhu et al., 2013; Xu et al., 2014. This character is coded as inapplicable in taxa where the premaxilla is restricted anterior to the orbit. The coding for Moythomasia lineata is revised to ''1'' (Choo, 2015).';
	TEXT CHARACTER=6 TEXT='Cloutier & Ahlberg, 1996; Taverne, 1997; Lund, 2000; Schultze & Cumbaa, 2001; Zhu & Schultze, 2001; Lund & Poplin, 2002; Cloutier & Arratia, 2004; Friedman & Blom, 2006; Long et al., 2008; Swartz, 2009; Choo, 2011; Xu et al., 2014. Choo''s (2011) codes for this character appear reversed. ';
	TEXT CHARACTER=7 TEXT='Gardiner & Schaeffer, 1989; Taverne, 1997; Friedman & Blom, 2006; Long et al., 2008; Swartz, 2009; Choo, 2011.';
	TEXT CHARACTER=8 TEXT='Friedman, 2007.';
	TEXT CHARACTER=9 TEXT='Friedman & Blom, 2006; Long et al., 2008; Swartz, 2009; Choo, 2011. The ornament in Osorioichthys (Taverne, 1997) is not preserved on the posterior portion of the rostral in sufficient detail to code this character (pers. obs. S.G.). As such, the coding is changed from ‘0’ to ‘?’.';
	TEXT CHARACTER=10 TEXT='Taverne, 1997; Schultze & Cumbaa, 2001; Friedman & Blom, 2006; Long et al., 2008; Swartz, 2009; Choo, 2011. ';
	TEXT CHARACTER=11 TEXT='Lund et al., 1995; Ahlberg & Johanson, 1998; Ahlberg et al., 2000; Lund, 2000; Poplin & Lund, 2000; Schultze & Cumbaa, 2001; Lund & Poplin, 2002; Cloutier & Arratia, 2004; Zhu & Ahlberg, 2004; Daeschler et al., 2006; Long et al., 2006; Zhu et al., 2006; Zhu et al., 2009; Choo, 2011. The nasal is poorly preserved in Cheirolepis canadensis (Pearson & Westoll, 1979; Arratia & Cloutier, 1996), and coding for this taxon is revised from ‘0’ to ‘?’.  The position of the nostrils is not clear in Tegeolepis, and the coding for this taxon is revised from ''1'' to ''?''.';
	TEXT CHARACTER=12 TEXT='Friedman & Blom, 2006; Long et al., 2008; Choo, 2011.  The position of the nostrils is not clear in Tegeolepis, and the coding for this taxon is revised from ''0'' to ''?''. ';
	TEXT CHARACTER=13 TEXT='Friedman & Blom, 2006; Long et al., 2008; Choo, 2011. The coding for Howqualepis rostridens (Long, 1988) and Gogosardina (Choo et al., 2009) is revised from ‘0’ to ‘1’. The premaxilla is not preserved in Novagonatodus (Long, 1988; Holland et al., 2007), so the coding is changed from ‘0’ to ‘?’. The premaxilla is absent in Wendichthys (Lund & Poplin, 1997), so the coding is revised from ''0'' to ''-''. The position of the nostrils is not clear in Tegeolepis, and the coding for this taxon is revised from ''0'' to ''?''. The coding for Moythomasia lineata is revised to ''0'' (Choo, 2015).''?''.';
	TEXT CHARACTER=14 TEXT='Lund et al., 1995; Cloutier & Ahlberg, 1996; Lund, 2000; Schultze & Cumbaa, 2001; Zhu & Schultze, 2001; Zhu et al., 2001; Lund & Poplin, 2002; Zhu & Yu, 2002; Cloutier & Arratia, 2004; Zhu et al., 2006; Friedman, 2007; Swartz, 2009; Zhu et al., 2009; Zhu et al., 2013. ';
	TEXT CHARACTER=15 TEXT='Cloutier & Ahlberg, 1996; Taverne, 1997; Schultze & Cumbaa, 2001; Zhu & Schultze, 2001; Zhu & Yu, 2002; Friedman & Blom, 2006; Friedman, 2007; Long et al., 2008; Brazeau, 2009; Swartz, 2009; Davis et al., 2012; Zhu et al., 2013; Xu et al., 2014; Giles et al., 2015b. A pineal foramen is variably present in Cheirolepis canadensis (Pearson & Westoll, 1979; Arratia & Cloutier, 1996), C. trailli (Pearson & Westoll, 1979), Kentuckia deani (Rayner, 1951) and Meemannia (Zhu et al., 2010), and these taxa are coded ''0/1'' to reflect this polymorphism. The coding for Moythomasia lineata is revised to ''0'' (Choo, 2015).';
	TEXT CHARACTER=16 TEXT='Friedman, 2007; Zhu et al., 2009. Can only be coded in taxa that lack a pineal foramen. ';
	TEXT CHARACTER=17 TEXT='Dietze, 2000; Schultze & Cumbaa, 2001; Cloutier & Arratia, 2004; Friedman & Blom, 2006; Long et al., 2008; Swartz, 2009; Choo, 2011; Xu et al., 2014. The coding for Cuneognathus (Friedman & Blom, 2006), Kentuckia hlavini (Dunkle, 1964) and Stegotrachelus (Swartz, 2009) is revised from ‘0’ to ‘1’. The coding for Melanecta (Coates, 1998) is revised from ‘1’ to ‘0’. Wendichthys (Lund & Poplin, 1997) was erroneously coded by Choo (2011) as state ‘2’, for which there is no description, and is recoded here as ‘1’. The coding for Moythomasia lineata is revised to ''0'' (Choo, 2015).';
	TEXT CHARACTER=18 TEXT='Lund et al., 1995; Taverne, 1997; Dietze, 2000; Lund, 2000; Poplin & Lund, 2000; Schultze & Cumbaa, 2001; Lund & Poplin, 2002; Cloutier & Arratia, 2004; Friedman & Blom, 2006; Zhu et al., 2006; Long et al., 2008; Swartz, 2009; Choo, 2011; Xu et al., 2014. The coding for Mimipiscis toombsi (Gardiner, 1984; Choo, 2011) is changed from ‘1’ to ‘2’. The coding for Moythomasia lineata is revised to ''2'' (Choo, 2015).';
	TEXT CHARACTER=19 TEXT='Giles et al., 2014. Although not figured, an anterior pit line is described for Miguashaia (Cloutier 1996).';
	TEXT CHARACTER=21 TEXT='	Lund et al., 1995; Cloutier & Ahlberg, 1996; Schultze & Cumbaa, 2001; Zhu & Schultze, 2001; Cloutier & Arratia, 2004; Long et al., 2008; Swartz, 2009. ';
	TEXT CHARACTER=22 TEXT='New character?';
	TEXT CHARACTER=23 TEXT='Taverne, 1997; Friedman & Blom, 2006; Choo, 2011. The coding for Moythomasia durgaringa (Gardiner, 1984) and Moythomasia nitida (Jessen, 1968) is revised from ''1'' to ''0''. The intertemporal appears to be absent in Cheirolepis schultzei (Arratia & Cloutier, 2004), so is coded ''-''. The coding for Moythomasia lineata is revised to ''0'' (Choo, 2015).';
	TEXT CHARACTER=24 TEXT='Friedman & Blom, 2006; Choo, 2011. The coding for Moythomasia lineata is revised to ''0'' (Choo, 2015).';
	TEXT CHARACTER=25 TEXT='Gardiner & Schaeffer, 1989; Coates, 1998; Schultze & Cumbaa, 2001; Cloutier & Arratia, 2004; Friedman & Blom, 2006; Zhu et al., 2006; Long et al., 2008; Zhu et al., 2009; Choo, 2011. The dermosphenotic illustrated by (Gardiner 1984, fig 69) lacks a posterior limb, but this is from a small individual and most likely reflects ontogenetic variability, with a posterior limb being developed in larger individuals (B. Choo, pers. comm.; Choo 2015: fig. 8). The shape of the dermosphenotic in Cuneognathus (Friedman & Blom, 2006) is inferred, and the coding is thus revised from ‘1’ to ‘?’. The coding in Melanecta (Coates, 1998) is revised from ‘0’ to ‘?’. The posterior limb of the dermosphenotic is variably developed in Mesopoma (Coates, 1999), so this taxon is scored ''0/1'' to reflect this polymorphism.';
	TEXT CHARACTER=26 TEXT='Friedman & Blom, 2006; Choo, 2011. The coding for Moythomasia lineata is revised to ''0'' (Choo, 2015).';
	TEXT CHARACTER=27 TEXT='Xu & Gao, 2011; Xu et al., 2014.';
	TEXT CHARACTER=28 TEXT='Cloutier & Arratia, 2004; Choo, 2011. This character is reformulated from Choo''s character ''Dermopterotic: present/absent''. The coding in Melanecta (Coates, 1998) has been revised from ''0'' to ''1''. The coding in Moythomasia nitida (Jessen, 1968) has been revised from ''1'' to ''0''. The coding for Moythomasia lineata is revised to ''0'' (Choo, 2015).';
	TEXT CHARACTER=29 TEXT='Choo, 2011. The coding for Mimipiscis bartrami and M. toombsi (Gardiner, 1984; Choo, 2011) is revised from ‘0’ to ‘1’. The coding for Moythomasia durgaringa (Gardiner, 1984) and Moy. nitida (Jessen, 1968) is revised from ‘1’ to ‘0’. The position of the spiracular space in Stegotrachelus is uncertain, so this taxon is coded as ‘?’. The posterior and ventral borders of the supratemporal are poorly preserved in Krasnoyarichthys (Prokofiev, 2002), so the coding is changed from ‘0’ to ‘?’. The coding for Moythomasia lineata is revised to ''0'' (Choo, 2015).';
	TEXT CHARACTER=30 TEXT='Gardiner & Schaeffer, 1989; Lund et al., 1995; Cloutier & Ahlberg, 1996; Coates, 1998; Lund, 2000; Poplin & Lund, 2000; Schultze & Cumbaa, 2001; Zhu & Schultze, 2001; Lund & Poplin, 2002; Cloutier & Arratia, 2004; Friedman & Blom, 2006; Long et al., 2008; Swartz, 2009; Choo, 2011; Zhu et al., 2013. The coding for Moythomasia lineata is revised to ''0'' (Choo, 2015).';
	TEXT CHARACTER=31 TEXT='New character. A complete skull roof of Moythomasia durgaringa is not figured by Gardiner (1984), but on the basis of his description (Gardiner, 1984: p. 318) it can be inferred that the extrascapular was blocked from reaching the lateral margin of the skull roof by the posterior flange of the supratemporal. This taxon is coded ‘0’. The extrascapular in Cuneognathus is incomplete laterally. However, the extensive posterolateral extension of the supratemporal (Friedman & Blom, 2006: fig. 3) makes it unlikely that the extrascapular would have reached the lateral edge of the skull roof, and as such this character is coded ‘0’. This convention is also followed for Tegeolepis (Dunkle, 1964), and Meemannia (Zhu et al., 2006). The coding for Moythomasia lineata is revised to ''0'' (Choo, 2015).';
	TEXT CHARACTER=32 TEXT='Dietze, 2000; Cloutier & Arratia, 2004; Long et al., 2008; Swartz, 2009; Choo, 2011; Xu & Gao, 2011; Zhu et al., 2013; Xu et al., 2014. The coding in Mimipiscis bartrami, M. toombsi (Gardiner, 1984; Choo, 2011), Stegotrachelus (Swartz, 2009), Cheirolepis canadensis (Arratia & Cloutier, 1996), C. schultzei (Arratia & Cloutier, 2004), C. trailli (Pearson & Westoll, 1979), Donnrosenia (Long et al., 2008), Howqualepis (Long, 1988), Mansfieldiscus (Long, 1988) and Woodichthys (Coates, 1998) is revised from ‘0’ to ‘1’. The extrascapulars are not preserved in Gogosardina (Choo et al., 2009) and Melanecta (Coates, 1998), and the coding for these taxa is revised from ‘0’ to ‘?’. The median extrascapular in Coccocephalichthys has an anterior and posterior series, as well as being paired about the midline, and is coded as ‘0’ here. The coding for Moythomasia lineata is revised to ''1'' (Choo, 2015).';
	TEXT CHARACTER=33 TEXT='New character. This character is coded as inapplicable for taxa that possess a median extrascapular, as it is logically impossible for the lateral extrascapulae to meet in the midline. It is unclear whether the extrascapulae met at the midline in Moythomasia durgaringa (Gardiner, 1984) or Cuneognathus (Friedman & Blom, 2006), so these taxa are coded ''?''.';
	TEXT CHARACTER=34 TEXT='Choo, 2011. The codings for Mimipiscis bartrami, M. toombsi (Gardiner, 1984; Choo, 2011), Osorioichthys (Taverne, 1997), Cheirolepis canadensis (Arratia & Cloutier, 1996), C. trailli (Pearson & Westoll, 1979), Mansfieldiscus (Long, 1988), Woodichthys (Coates, 1998) and Wendichthys (Lund & Poplin, 1997) are revised from ‘1’ to ‘0’. Although often figured as present in reconstructions, it is unclear whether these canals were present in Howqualepis rostridens (Long, 1988), Cuneognathus (Friedman & Blom, 2006), Donnrosenia (Long et al., 2008), Kentuckia hlavini (Dunkle, 1964), Limnomis (Daeschler, 2000), Stegotrachelus (Swartz, 2009) and Krasnoyarichthys (Prokofiev, 2002), and the coding for these taxa is revised from ‘1’ to ‘?’. The coding for Moythomasia lineata is revised to ''1'' (Choo, 2015).';
	TEXT CHARACTER=35 TEXT='Cloutier & Ahlberg, 1996; Ahlberg & Johanson, 1998; Zhu & Schultze, 2001; Zhu et al., 2001; Zhu & Yu, 2002; Zhu & Ahlberg, 2004; Daeschler et al., 2006; Long et al., 2006; Zhu et al., 2006; Friedman, 2007; Zhu et al., 2009.';
	TEXT CHARACTER=36 TEXT='Cloutier & Ahlberg, 1996; Ahlberg & Johanson, 1998; Zhu & Ahlberg, 2004; Zhu & Schultze, 2001; Zhu et al., 2001; Zhu & Yu, 2002; Daeschler et al., 2006; Long et al., 2006; Zhu et al., 2006; Friedman, 2007; Brazeau, 2009; Zhu et al., 2009; Choo, 2011; Davis et al., 2012; Zhu et al., 2013. Choo’s coding for this character appears to be inaccurate, and codes have been changed where appropriate.';
	TEXT CHARACTER=37 TEXT='Choo, 2011. The coding for Moythomasia lineata is revised to ''0'' (Choo, 2015).';
	TEXT CHARACTER=38 TEXT='Cloutier & Arratia, 2004; Choo, 2011; Xu & Gao, 2011; Xu et al., 2014. The coding for Moythomasia lineata is revised to ''0'' (Choo, 2015).';
	TEXT CHARACTER=39 TEXT='Cloutier & Arratia, 2004; Gardiner et al., 2005; Choo, 2011; Xu & Gao, 2011; Xu et al., 2014. Choo''s (2011) codes for this character appear reversed. The coding for Gogosardina (Choo et al., 2009) is revised from ''0'' to ''?''. The coding for Limnomis (Daeschler, 2000) is revised from ''?'' to ''0''. The coding for Tegeolepis (Dunkle & Schaeffer, 1973) is revised from ''0'' ''to ''?''. The coding for Moythomasia lineata is revised to ''0'' (Choo, 2015).';
	TEXT CHARACTER=40 TEXT='Taverne, 1997; Friedman & Blom, 2006; Long et al., 2008; Swartz, 2009; Choo, 2011. The coding for Melanecta (Coates, 1998) is revised from ‘0’ to ‘?’. The coding for Miguashaia (Cloutier, 1996) is revised from ''1'' to ''?''.The coding for Novagonatodus (Long, 1988; Holland et al., 2007) and Onychodus (Andrews et al., 2006) is revised from ‘?’ to ‘1’. The coding for Tegeolepis (Dunkle & Schaeffer, 1973) is revised from ''1'' to ''0''. The coding for Wendichthys (Lund & Poplin, 1997) is revised from ''0'' to ''1''. ';
	TEXT CHARACTER=41 TEXT='Cloutier & Arratia, 2004; Friedman & Blom, 2006; Long et al., 2008; Swartz, 2009; Choo, 2011; Xu et al., 2014. Although the jugal of Moythomasia durgaringa is only faintly notched in its reconstruction (Gardiner, 1984: fig. 103), the notch is clearly visible on the medial face (Gardiner, 1984: fig. 73). As such the coding is revised from ‘0’ to ‘1’. The coding in Cuneognathus (Friedman & Blom, 2006) is revised from’0’ to ‘?’. The coding in Novagonatodus (Long, 1988; Holland et al., 2007) is changed from ‘1’ to ‘0’.The coding in Wendichthys (Lund & Poplin, 1997) is revised from ''1'' to ''0''. The coding for Moythomasia lineata is revised to ''0'' (Choo, 2015).';
	TEXT CHARACTER=42 TEXT='Taverne, 1997; Schultze & Cumbaa, 2001; Friedman & Blom, 2006; Long et al., 2008; Choo, 2011.';
	TEXT CHARACTER=43 TEXT='New character. Multiple branches radiate from the infraorbital canal in the jugal of many Carboniferous actinopts.';
	TEXT CHARACTER=44 TEXT='Patterson, 1982; Lauder & Liem, 1983; Gardiner, 1984; Cloutier & Arratia, 2004; Brazeau, 2009; Friedman & Brazeau, 2010; Choo, 2011; Davis et al., 2012; Zhu et al., 2013; Giles et al., 2015b. Choo''s (2011) codes may be reversed for this character, but it is unclear. The coding for Cuneognathus (Friedman & Blom, 2006), Kentuckia hlavini, Krasnoyarichthys and Limnomis is revised from ''1'' to ?''. The coding for Donnrosenia, Gogosardina, Howqualepis, Masnfieldiscus, Melanecta, Mimipiscis bartrami, M. toombsi, Moythomasia durgaringa, Moy. nitida, Novagonatodus, Stegotrachelus and Woodichthys is revisied from ''1'' to ''0''. The coding for Onychodus is revised from ''0'' to ''1''. The coding for Miguashaia is revised from ''-'' to ''1''. The coding for Moythomasia lineata is revised to ''0'' (Choo, 2015).';
	TEXT CHARACTER=45 TEXT='Patterson, 1982; Gardiner & Schaeffer, 1989; Lund et al., 1995; Cloutier & Ahlberg, 1996; Coates, 1998; Dietze, 2000; Lund, 2000; Schultze & Cumbaa, 2001; Zhu & Schultze, 2001; Zhu et al., 2001; Lund & Poplin, 2002; Zhu & Yu, 2002; Cloutier & Arratia, 2004; Gardiner et al., 2005; Friedman & Blom, 2006; Zhu et al., 2006; Friedman, 2007; Long et al., 2008; Swartz, 2009; Zhu et al., 2009; Choo, 2011; Xu & Gao, 2011; Xu et al., 2014. This region of the cheek is missing in Coccocephalichthys (Poplin, 1974; Poplin & Véran, 1996), and was presumably removed by Watson (1925) when he first described the specimen. It is unclear from the surviving cast whether a dermohyal and/or accessory operculum were present, and as such this taxon is coded as ‘?’. The presence of a dermohyal is only inferred in Donnrosenia (Long et al., 2008), and the coding for this taxon is revised from ‘1’ to ‘?''.';
	TEXT CHARACTER=46 TEXT='New character. The dermohyal is not preserved in Melanecta (Coates, 1998), but it is clear from the surrounding bones that it would not have projected above the dorsal surface of the operculum.';
	TEXT CHARACTER=47 TEXT='Gardiner et al., 2005; Coates, 1999; Xu & Gao, 2011; Xu et al., 2014. The relevant part of the cheek is not preserved in Donnrosenia (Long et al., 2008), so the coding for this taxon is changed from ''1'' to ''?''.';
	TEXT CHARACTER=48 TEXT='Lund et al., 1995; Cloutier & Ahlberg, 1996; Dietze, 2000; Schultze & Cumbaa, 2001; Zhu & Schultze, 2001; Cloutier & Arratia, 2004; Long et al., 2008; Swartz, 2009; Choo, 2011.The presence of a quadratojugal in Stegotrachelus (Swartz, 2009), Moythomasia nitida (Jessen, 1968) and Limnomis (Daeschler, 2000) is uncertain, and the coding for these taxa is revised from ‘1’ to ‘?’. A distinct quadratojugal is absent in Moy. nitida and Moy. lineata. The coding in Cheirolepis canadensis (Arratia & Cloutier, 1996) and Wendichthys (Lund & Poplin, 1997) is revised from ‘1’ to ‘0’. ';
	TEXT CHARACTER=49 TEXT='Friedman, 2007; Zhu et al., 2009. The position of the spiracular space in Stegotrachelus (Swartz, 2009) is uncertain, so this taxon is coded as ''?''. The coding for Moythomasia lineata is revised to ''1'' (Choo, 2015).';
	TEXT CHARACTER=50 TEXT='Schultze & Cumbaa, 2001; Cloutier & Arratia, 2004; Friedman & Blom, 2006; Long et al., 2008; Swartz, 2009. This region of the cheek was removed in Coccocephalichthys (Poplin, 1974; Poplin & Véran, 1996), presumably by Watson (1925) when he first described the specimen. It is unclear from the surviving cast whether a dermohyal and/or accessory operculum were present, and as such this taxon is coded as ‘?’. ';
	TEXT CHARACTER=51 TEXT='Lund et al., 1995; Lund, 2000; Lund & Poplin, 2002; Cloutier & Arratia, 2004; Long et al., 2008; Swartz, 2009; Choo, 2011. The coding in Osorioichthys (Taverne, 1997), Mansfieldiscus (Long, 1988), Melanecta (Coates, 1988), Moythomasia nitida (Jessen, 1968), Novagonatodus (Long, 1988; Holland et al., 2007), Woodichthys (Coates, 1998), Cuneognathus (Friedman & Blom, 1006) and Krasnoyarichthys (Prokofiev, 2002) is revised from ‘0’ to ‘1’. The coding in Howqualepis (Long, 1988), Donnrosenia (Long et al., 2008) and Limnomis (Daeschler, 2000) is revised from ‘1’ to ‘0’.';
	TEXT CHARACTER=52 TEXT='Long et al., 2008; Choo, 2011. The coding in Howqualepis (Long, 1988) and Donnrosenia (Long et al., 2008) is changed from ''0'' to ''1''. The anterodorsal process is described as well developed in Gogosardina (Choo et al., 2009), and the coding for this taxon is revised from ''?'' to ''1''. ';
	TEXT CHARACTER=53 TEXT='Lund et al., 1995; Cloutier & Arratia, 2004; Choo, 2011. The coding for Mimipiscis bartrami, M. toombsi (Gardiner, 1984, Choo, 2011), Stegotrachelus (Swartz, 2009), Cheirolepis canadensis (Arratia & Cloutier, 1996), C. schulzei (Arratia & Cloutier, 2004), C. trailli (Pearson & Westoll, 1979) Donnrosenia (Long et al., 2008), Gogosardina (Choo et al., 2009), Howqualepis rostridens (Long, 1988), Novagonatodus (Long, 1988; Holland et al., 2007), Mansfieldiscus (Long, 1988) and Woodichthys (Coates, 1998) is revised from ‘1’ to ‘0’. The coding for Cuneognathus (Friedman & Blom, 2006), Kentuckia hlavini (Dunkle, 1964) and Melanecta (Coates, 1998) is revised from ‘1’ to ‘?’. The coding for Krasnoyarichthys (Prokofiev, 2002) is changed from ‘?’ to ‘1’.';
	TEXT CHARACTER=54 TEXT='Gardiner & Schaeffer, 1989; Cloutier & Ahlberg, 1996; Taverne, 1997; Lund & Poplin, 1997; Coates, 1999; Schultze & Cumbaa, 2001; Zhu & Schultze, 2001; Cloutier & Arratia, 2004; Friedman & Blom, 2006; Long et al., 2008; Swartz, 2009; Brazeau, 2009; Xu & Gao, 2011; Davis et al., 2012; Zhu et al., 2013; Xu et al., 2014; Giles et al., 2015b. The coding for Mansfieldiscus (Long, 1988) is revised from ‘?’ to ‘1’. The condition in Boreosomus (Nielsen, 1942) is unique: instead of lateral gulars flanking a median gular, there appears to be a second median gular. This may well represent a fusion of the two, longer lateral gulars, is coded as such. The coding for Moythomasia lineata is revised to ''0'' (Choo, 2015).';
	TEXT CHARACTER=55 TEXT='Lund et al., 1995; Cloutier & Ahlberg, 1996; Coates, 1999; Lund, 2000; Schultze & Cumbaa, 2001; Zhu & Schultze, 2001; Zhu et al., 2001: Lund & Poplin, 2002; Zhu & Yu, 2002; Cloutier & Arratia, 2004; Zhu et al., 2006; Friedman, 2007; Zhu et al., 2009; Xu & Gao, 2011; Zhu et al., 2013; Xu et al., 2014; Giles et al., 2015b. Pearson & Westoll (1979: p. 365) state that a median gular is not known in Cheirolepis canadensis. Although a median gular is reconstructed by Cloutier & Arratia (1996: fig. 7), this bone is not present in any specimen photos and is not mentioned in the text. As such, this taxon is coded as ‘?’.';
	TEXT CHARACTER=56 TEXT='New character. The condition in Boreosomus (Nielsen, 1942) is unique: instead of lateral gulars flanking a median gular, there appears to be a second median gular. This may well represent a fusion of the two, longer lateral gulars, and is coded as such. ';
	TEXT CHARACTER=57 TEXT='Zhu & Yu, 2002; Friedman, 2007; Xu et al., 2014. ';
	TEXT CHARACTER=58 TEXT='Lund et al., 1995; Lund, 2000; Poplin & Lund, 2000; Schultze & Cumbaa, 2001; Zhu & Schultze, 2001; Zhu et al., 2001; Zhu & Yu, 2002; Lund & Poplin, 2002; Cloutier & Arratia, 2004; Zhu et al., 2006; Friedman, 2007; Zhu et al., 2009; Zhu et al., 2013; Giles et al., 2015b. ';
	TEXT CHARACTER=59 TEXT='Cloutier & Arratia, 2004; Choo, 2011. ';
	TEXT CHARACTER=60 TEXT='Friedman, 2007; Zhu et al., 2009; Zhu et al., 2013; Giles et al., 2015b. ';
	TEXT CHARACTER=61 TEXT='Friedman, 2007; Zhu et al., 2009; Zhu et al., 2013;';
	TEXT CHARACTER=62 TEXT='Friedman, 2007; Zhu et al., 2009; Zhu et al., 2013. . ';
	TEXT CHARACTER=63 TEXT='Friedman & Blom, 2006; Long et al., 2008; Swartz, 2009; Choo, 2011. The coding for Moythomasia lineata is revised to ''0'' (Choo, 2015).';
	TEXT CHARACTER=64 TEXT='New character. The mandibular canal is reconstructed as reaching the anterior margin of the dentary in Cuneognathus (Friedman & Blom, 2006), but specimen photos appear to show it leaving through the dorsal margin. As such, this taxon is coded ''1'' for this character. ';
	TEXT CHARACTER=65 TEXT='Patterson, 1982; Cloutier & Ahlberg, 1996; Coates, 1998; Schultze & Cumbaa, 2001; Zhu & Schultze, 2001; Zhu et al., 2001; Zhu & Yu, 2002; Cloutier & Arratia, 2004; Zhu et al., 2006; Friedman, 2007; Zhu et al., 2009; Choo, 2011; Zhu et al., 2013. The coding for Moythomasia lineata is revised to ''1'' (Choo, 2015).';
	TEXT CHARACTER=66 TEXT='Ahlberg & Johanson, 1998; Zhu et al., 2001; Zhu & Yu, 2002; Zhu & Ahlberg, 2004; Friedman, 2007; Zhu et al., 2009.';
	TEXT CHARACTER=67 TEXT='Friedman & Blom, 2006; Long et al., 2008; Swartz, 2009; Choo, 2011. The anterior extent of the dentary is not preserved in Limnomis (Daeschler, 2000), so the coding for this taxon is revised from ''1'' to ''?''. ';
	TEXT CHARACTER=68 TEXT='Friedman & Blom, 2006; Long et al., 2008; Swartz, 2009; Choo, 2011. Choo''s (2011) codes for this character appear reversed. The anterior extent of the dentary is not preserved in Limnomis (Daeschler, 2000), so the coding for this taxon is revised from ''1'' to ''?''. ';
	TEXT CHARACTER=69 TEXT='Choo, 2011. The anterior extent of the dentary is not preserved in Limnomis (Daeschler, 2000), so the coding for this taxon is revised from ''1'' to ''?''. ';
	TEXT CHARACTER=70 TEXT='Friedman, 2007. Long (1988) states that the maxilla of Melanecta bears large teeth interspersed with smaller teeth, but it is unclear how these teeth are arranged. As such, this taxon is coded ''?''. ';
	TEXT CHARACTER=71 TEXT='Patterson, 1982; Gardiner, 1984; Maisey, 1986; Gardiner & Schaeffer, 1989; Cloutier & Ahlberg, 1996; Taverne, 1997; Coates, 1999; Poplin & Lund, 2000; Schultze & Cumbaa, 2001; Zhu & Schultze, 2001; Zhu et al., 2001; Zhu & Yu, 2002; Cloutier & Arratia, 2004; Gardiner et al., 2005; Friedman & Blom, 2006; Zhu et al., 2006; Friedman, 2007; Long et al., 2008; Zhu et al., 2009; Friedman & Brazeau, 2010; Choo, 2011; Xu & Gao, 2011; Zhu et al., 2013; Xu et al., 2014; Giles et al., 2015b. The presence of acrodin in Limnomis (Daeschler, 2000), Mansfieldiscus (Long, 1988), Melanecta (Coates, 1998) and Woodichthys (Coates, 1998) is uncertain, and the coding for these taxa is revised from ''1'' to ''?''.';
	TEXT CHARACTER=72 TEXT='Friedman & Blom, 2006; Long et al., 2008; Swartz, 2009; Choo, 2011. This character is reformulated from Choo’s character: Remodeled porous ganoine on lower jaw. Although the dermal ornament is poorly preserved in Osorioichthys, faint ridges are visible on the dentary (Takverne, 1997: p.67; pers. obs. S.G.). As such, this character is coded as ''0''. The coding for Moythomasia lineata is revised to ''0'' (Choo, 2015).';
	TEXT CHARACTER=73 TEXT='Friedman & Blom, 2006; Long et al., 2008; Swartz, 2009; Choo, 2011; Xu et al., 2014.';
	TEXT CHARACTER=74 TEXT='Schultze and Cumbaa, 2001; Zhu and Schultze, 2001; Zhu et al., 2001; Zhu and Yu, 2002; Zhu et al., 2006; Friedman, 2007; Zhu et al., 2009. ';
	TEXT CHARACTER=75 TEXT='Ahlberg & Clack, 1998; Daeschler et al., 2006; Long et al., 2006; Friedman, 2007; Zhu et al., 2009; Zhu et al., 2013; Giles et al., 2015b. A single specimen of Pteronisculus stensioi has at least five or six coronoids anterior to the prearticular region. However, these appear to correspond to the three coronoids present in most specimens, so the taxon is coded here as ''2''. Two coronoids are reported in Boreosomus (Nielsen, 1942).';
	TEXT CHARACTER=76 TEXT='Cloutier & Ahlberg, 1996; Ahlberg & Johanson, 1998; Zhu & Ahlberg, 2004; Daeschler et al., 2006; Long et al., 2006.';
	TEXT CHARACTER=77 TEXT='Friedman & Blom, 2006; Friedman, 2007; Long et al., 2008; Choo, 2011; Xu & Gao, 2011; Xu et al., 2014. The coding for Kentuckia hlavini (Dunkle, 1964) and Guiyu (Zhu et al., 2009) is revised from ''0'' to ''?''. The coding for Limnomis (Daeschler, 2000) and Stegotrachelus (Swartz, 2009) is revised from ''1'' to ''?''. The coding in Mansfieldiscus (Long, 1988) is revised from ''0'' to ''2''. The coding for Moythomasia lineata is revised to ''1'' (Choo, 2015).';
	TEXT CHARACTER=78 TEXT='Zhu & Yu, 2002; Friedman, 2007. ';
	TEXT CHARACTER=79 TEXT='Friedman, 2007.';
	TEXT CHARACTER=80 TEXT='Friedman, 2007.';
	TEXT CHARACTER=81 TEXT='Friedman, 2007.';
	TEXT CHARACTER=82 TEXT='Friedman, 2007; Brazeau, 2009; Zhu et al., 2009; Friedman & Brazeau, 2010; Davis et al., 2012; Zhu et al., 2013; Giles et al., 2015b. ';
	TEXT CHARACTER=83 TEXT='Schultze & Cumbaa, 2001; Zhu & Schultze, 2001; Zhu et al., 2001; Zhu & Yu, 2002; Zhu et al., 2006; Friedman, 2007; Zhu et al., 2009; Zhu et al., 2013. ';
	TEXT CHARACTER=84 TEXT='Zhu & Yu, 2002; Friedman, 2007. Character can only be coded in taxa which possess all of these bones. ';
	TEXT CHARACTER=85 TEXT='Ahlberg & Johanson, 1998; Zhu & Yu, 2002; Zhu & Ahlberg, 2004; Daeschler et al., 2006; Long et al., 2006; Friedman, 2007; Zhu et al., 2009; Zhu et al., 2013; Giles et al., 2015b. ';
	TEXT CHARACTER=86 TEXT='Friedman, 2007; Zhu et al., 2009; Brazeau, 2009; Friedman & Brazeau, 2010; Davis et al., 2012; Zhu et al., 2013; Giles et al., 2015b. Cheirolepis trailli is coded ''0'' (Giles et al., 2015a). ';
	TEXT CHARACTER=87 TEXT='New character. Carboniferous and younger actinopts such as Lawrenciella (Hamel & Poplin, 2008) have a median crista anterior to the anterior dorsal fontanelle upon which the skull roof sits.';
	TEXT CHARACTER=88 TEXT='New character. The anterior dorsal fontanelle of many Carboniferous and younger actinopts is greatly expanded, in contrast to the smaller fontanelle of Devonian taxa such as Mimipiscis (Gardiner, 1984).';
	TEXT CHARACTER=89 TEXT='Cloutier & Ahlberg, 1996; Ahlberg & Johanson, 1998; Zhu & Ahlberg, 2004; Zhu et al., 2001; Zhu & Yu, 2002; Daeschler et al., 2006; Long et al., 2006; Friedman, 2007; Brazeau, 2009; Zhu et al., 2009; Friedman & Brazeau, 2010; Davis et al., 2013; Zhu et al., 2013; Giles et al., 2015b. Cheirolepis trailli is coded ''0'' (Giles et al., 2015a). ';
	TEXT CHARACTER=90 TEXT='Zhu & Schultze, 2001; Zhu et al., 2001; Zhu & Yu, 2002; Zhu et al., 2006; Friedman, 2007; Zhu et al., 2009; Zhu et al., 2013; Giles et al., 2015b. This character is coded as absent for taxa that possess a large interorbital fenestra (e.g. Pteronisculus, Coccocephalichthys, Kentuckia deani), as, if present, the eyestalk area would be visible posterior to the opening for the optic nerve.  ';
	TEXT CHARACTER=91 TEXT='Coates, 1999. ';
	TEXT CHARACTER=92 TEXT='Coates, 1999.';
	TEXT CHARACTER=93 TEXT='Coates, 1999; Xu & Gao, 2011; Xu et al., 2014. ';
	TEXT CHARACTER=94 TEXT='Coates, 1999; Xu et al., 2014.';
	TEXT CHARACTER=95 TEXT='Ahlberg & Johanson, 1998; Zhu & Ahlberg, 2004; Zhu & Schultze, 2001; Zhu et al., 2001; Zhu & Yu, 2002; Zhu et al., 2006; Friedman, 2007; Zhu et al., 2009; Davis et al., 2012; Zhu et al., 2013; Giles et al., 2015b. ';
	TEXT CHARACTER=96 TEXT='Ahlberg & Johanson, 1998; Zhu et al., 2001; Zhu & Yu, 2002; Zhu & Ahlberg, 2004; Friedman, 2007; Zhu et al., 2009; Zhu et al., 2013; Giles et al., 2015b. Cheirolepis trailli is coded ''0'' (Giles et al., 2015a). ';
	TEXT CHARACTER=97 TEXT='Davis et al., 2012; Zhu et al., 2013; Giles et al., 2015b. ';
	TEXT CHARACTER=98 TEXT='Patterson, 1982; Gardiner, 1984; Gardiner & Schaeffer, 1989; Taverne, 1997; Coates, 1999; Gardiner et al., 2005; Xu & Gao, 2011; Xu et al., 2014. Taxa that lack a groove on the lateral commissure are coded as inapplicable for this character. Following Xu & Gao (2014), the spiracle in Moythomasia durgaringa is coded ''1''.  Cheirolepis trailli is coded ''0'' (Giles et al., 2015a). ';
	TEXT CHARACTER=99 TEXT='Ahlberg & Johanson, 1998; Zhu & Ahlberg, 2004; Zhu & Schultze, 2001; Zhu et al., 2001; Zhu & Yu, 2002; Zhu et al., 2006; Daeschler et al., 2006; Long et al., 2006; Friedman, 2007; Brazeau, 2009; Zhu et al., 2009; Friedman & Brazeau, 2010; Davis et al., 2012; Zhu et al., 2013; Brazeau & Friedman, 2014; Giles et al., 2015b. Cheirolepis trailli is coded ''1'' (Giles et al., 2015a). ';
	TEXT CHARACTER=100 TEXT='Gardiner et al., 2005; Xu & Gao, 2011; Xu et al., 2014.';
	TEXT CHARACTER=101 TEXT='Ahlberg & Johanson, 1998; Zhu & Schultze, 2001; Zhu et al., 2001; Zhu & Yu, 2002; Zhu & Ahlberg, 2004; Zhu et al., 2006; Friedman, 2007; Zhu et al., 2009; Davis et al., 2012; Zhu et al., 2013; Giles et al., 2015b.';
	TEXT CHARACTER=102 TEXT='Gardiner, 1984; Gardiner & Schaeffer, 1989; Taverne, 1997; Coates ,1999;';
	TEXT CHARACTER=103 TEXT='Poplin, 1984. Cheirolepis trailli is coded ''0'' (Giles et al., 2015a). ';
	TEXT CHARACTER=104 TEXT='Gardiner, 1984; Gardiner & Schaeffer, 1989; Taverne, 1997; Coates, 1999; Xu & Gao, 2011; Xu et al., 2014.  Cheirolepis trailli is coded ''0'' (Giles et al., 2015a). ';
	TEXT CHARACTER=105 TEXT='Zhu & Yu, 2002; Friedman, 2007. ';
	TEXT CHARACTER=106 TEXT='Friedman, 2007; Brazeau, 2009; Zhu et al., 2009; Friedman & Brazeau, 2010; Davis et al., 2012; Zhu et al., 2013; Brazeau & Friedman, 2014; Giles et al., 2015b. Cheirolepis trailli is coded ''1'' (Giles et al., 2015a). ';
	TEXT CHARACTER=107 TEXT='Coates, 1999. We follow Coates (1999) in coding Howqualepis as ''0'' on the basis of Long 1988 fig. 16 and AMF65495 (pers. obs. S.G.), rather than the braincase reconstruction (Long, 1988: fig. 18).  Cheirolepis trailli is coded ''0'' (Giles et al., 2015a). ';
	TEXT CHARACTER=108 TEXT='Friedman, 2007; Zhu et al., 2009. Cheirolepis trailli is coded ''0'' (Giles et al., 2015a). ';
	TEXT CHARACTER=109 TEXT='Friedman, 2007; Brazeau, 2009; Davis et al., 2012; Zhu et al., 2013; Giles et al., 2015b. Cheirolepis trailli is coded ''1'' (Giles et al., 2015a). ';
	TEXT CHARACTER=110 TEXT='New character. Variable in Boreosomus: the posterior dorsal fontanelle is closed in the specimen figured in Nielsen (1942: plate 25F), but developed in the specimen figured in plate 28. This taxon is coded ‘0/1’ to reflect this polymorphism. ';
	TEXT CHARACTER=111 TEXT='New character. This projection is somewhat reduced in Pteronisculus (Nielsen, 1942), but is coded ''1'' here. Variable in Boreosomus: the posterior dorsal fontanelle is closed in the specimen figured in Nielsen 1942 plate 25F, but developed in the specimen figured in plate 28. This taxon is coded ‘0/1’ to reflect this polymorphism. Cheirolepis trailli is coded ''0'' (2015a). ';
	TEXT CHARACTER=112 TEXT='Coates & Sequeira, 1998; Coates & Sequeira, 2001a, b; Coates, 1999; Friedman, 2007; Zhu et al., 2009; Friedman & Brazeau, 2010; Zhu et al., 2013; Giles et al., 2015b. This character is coded as inapplicable in taxa that lack a canal for the dorsal aorta. Cheirolepis trailli is coded ''0'' (Giles et al., 2015a). The aortic canal of Moythomasia is not figured by Gardiner (1984), but a clear posterior notch in the aortic canal can be seen in Long & Trinajstic (2010:fig 5b). The neurocranium of Gogosardina is not yet described, but this character can be coded on the basis of Choo et al. (2009: fig. 9). ';
	TEXT CHARACTER=113 TEXT='New character. In Mimipiscis bartrami and M. toombsi, a groove for one of the efferent branchial arteries branches off from the lateral dorsal aorta immediately before the articular area for the first infrapharyngobranchial. However, it is uncertain which, so both taxa coded as ''?'' for these characters. The neurocranium of Gogosardina is not yet described, but this character can be coded on the basis of Choo et al. (2009: fig. 9). ';
	TEXT CHARACTER=114 TEXT='New character. In Mimipiscis bartrami and M. toombsi, a groove for one of the efferent branchial arteries branches off from the lateral dorsal aorta immediately before the articular area for the first infrapharyngobranchial. However, it is uncertain which, so both taxa coded as ''?'' for these characters. The neurocranium of Gogosardina is not yet described, but this character can be coded on the basis of Choo et al. (2009: fig. 9). ';
	TEXT CHARACTER=115 TEXT='Coates & Sequeira, 1998; Coates & Sequeira, 2001a, b; Coates, 1999; Friedman, 2007; Zhu et al., 2009; Friedman & Brazeau, 2010; Zhu et al., 2013; Giles et al., 2015b.';
	TEXT CHARACTER=116 TEXT='Coates, 1999. This character is coded as inapplicable in taxa that lack a canal for the dorsal aorta. In Mimipiscis toombsi, the bifurcation point of the dorsal aorta can be open (Giles & Friedman, 2014: fig. 2) or closed (Gardiner 1984: fig. 15). This taxon is coded ''0/1'' to reflect this polymorphism. The aortic canal of Moythomasia is not figured by Gardiner (1984), but the bifucation into the lateral dorsal aortae can be seen in Long & Trinajstic (2010:fig 5b).';
	TEXT CHARACTER=117 TEXT='Gardiner, 1984; Brazeau, 2009; Davis et al., 2012; Zhu et al., 2013; Giles et al., 2015b. ';
	TEXT CHARACTER=118 TEXT='Coates, 1999; Zhu & Yu, 2002; Gardiner et al., 2005; Friedman, 2007, Xu & Gao, 2011; Xu et al., 2014. Cheirolepis trailli is coded ''0'' (Giles et al., 2015a).';
	TEXT CHARACTER=119 TEXT='Zhu & Schultze, 2001; Zhu et al., 2001; Zhu & Yu, 2002; Zhu et al., 2006; Friedman, 2007; Zhu et al., 2009; Zhu et al., 2013.';
	TEXT CHARACTER=120 TEXT='Patterson, 1982; Coates, 1999; Dietze, 2000; Schultze & Cumbaa, 2001; Zhu & Schultze, 2001; Cloutier & Arratia, 2004; Gardiner et al., 2005; Friedman & Blom, 2006; Zhu et al., 2006; Zhu et al., 2009; Choo, 2011; Xu & Gao, 2011; Zhu et al., 2013; Xu et al., 2014; Giles et al., 2015b. The coding in Wendichthys (Lund & Poplin, 1997) is revised from ''?'' to ''1''.';
	TEXT CHARACTER=121 TEXT='Friedman & Blom, 2006; Friedman, 2007; Zhu et al., 2009; Choo, 2011; Zhu et al., 2013; Giles et al., 2015b. ';
	TEXT CHARACTER=122 TEXT='Friedman, 2007; Zhu et al., 2009; Zhu et al., 2013. ';
	TEXT CHARACTER=123 TEXT='Ahlberg & Johanson, 1998; Zhu & Ahlberg, 2004; Zhu & Schultze, 2001; Zhu et al., 2001; Zhu & Yu, 2002; Daeschler et al., 2006; Zhu et al., 2006; Long et al., 2006; Friedman, 2007; Zhu et al., 2009; Zhu et al., 2013. ';
	TEXT CHARACTER=124 TEXT='New character. The buccohypophyseal canal typically enters the dorsal surface of the parasphenoid, but whether it exits via the ventral surface is more variable, and this distribution is captured by this character. ';
	TEXT CHARACTER=125 TEXT='Coates, 1999; Giles & Friedman, 2014. Cheirolepis trailli is coded ''1'' (Giles et al., 2015a). ';
	TEXT CHARACTER=126 TEXT='Brazeau, 2009; Friedman & Brazeau 2010; Davis et al., 2012; Zhu et al., 2013; Brazeau & Friedman, 2014; Giles & Friedman, 2014; Giles et al., 2015b. Cheirolepis trailli is coded ''0'' (Giles et al., 2015a). The olfactory tracts of Osorioichthys are elongate (pers. obs. unpubl. scan data S.G.).';
	TEXT CHARACTER=127 TEXT='Coates, 1999; Giles & Friedman, 2014. Cheirolepis trailli is coded ''1'' (Giles et al., 2015a). The olfactory nerves are carried in separate tracts in Osorioichthys (pers. obs. unpubl. scan data S.G.).';
	TEXT CHARACTER=128 TEXT='Coates, 1999; Xu & Gao, 2011; Xu et al., 2014. ';
	TEXT CHARACTER=129 TEXT='Giles & Friedman, 2014.';
	TEXT CHARACTER=130 TEXT='Coates, 1999. ';
	TEXT CHARACTER=131 TEXT='New character. The region posterior to the cerebellar auricles in Lawrenciella was considered to be the area octavolateralis by Hamel & Poplin (2005). However, we interpret it as the corpus cerebellum, and this taxon is coded ''1''. ';
	TEXT CHARACTER=132 TEXT='Davis et al., 2012; Zhu et al., 2013; Giles & Friedman, 2014; Giles et al., 2015b. ';
	TEXT CHARACTER=133 TEXT='New character. In certain primitive actinopts, such as Mimipiscis (Giles and Friedman, 2014), a short length of canal lies between the posterior ampulla and the remainder of the labyrinth.';
	TEXT CHARACTER=134 TEXT='Giles & Friedman, 2014. ';
	TEXT CHARACTER=135 TEXT='Gardiner, 1984; Gardiner & Schaeffer, 1989; Coates, 1999; Cloutier & Arratia, 2004; Gardiner et al., 2005; Zhu et al., 2006; Zhu et al., 2009; Zhu et al., 2013; Giles & Friedman, 2014; Xu et al., 2014; Giles et al., 2015b. The presence of a lateral cranial canal in Ligulalepis, Psarolepis and Meemannia is uncertain. The fossae identified by Zhu et al. (2010) occupy a rather anterior position compared to the lateral cranial canal in actinopts, being situated lateral to the sacculus rather than posterior to it. As such, we regard the identity of these features as suspect, and these taxa are coded ''?''.';
	TEXT CHARACTER=136 TEXT='Gardiner et al., 2005; Xu & Gao, 2011; Xu et al., 2014. ';
	TEXT CHARACTER=137 TEXT='Coates, 1999.';
	TEXT CHARACTER=138 TEXT='Coates, 1999. The groove for the afferent hyoidean artery in the ceratohyal of Gogosardina is visible in Choo 2009 (fig 6). ';
	TEXT CHARACTER=139 TEXT='Cloutier & Ahlberg, 1996; Zhu & Schultze, 2001; Schultze & Cumbaa, 2001; Zhu et al., 2001; Zhu & Yu, 2002; Zhu et al., 2006; Friedman, 2007; Zhu et al., 2009; Friedman & Brazeau, 2010; Zhu et al., 2013; Giles et al., 2015b. ';
	TEXT CHARACTER=140 TEXT='Friedman, 2007; Zhu et al., 2009; Friedman & Brazeau, 2010; Xu & Gao, 2011; Zhu et al., 2013; Brazeau & Friedman, 2014; Xu et al., 2014. Although Long (1988: p.24) mentions the presence of a depression for the hyomandibular nerve in Howqualepis, it is unclear whether this perforated the hyomandibula. This taxon is conservatively coded as ''?''. Cheirolepis trailli is coded ''0'' (Giles et al., 2015a). Following Friedman (2007), we code Onychodus as ''0''. ';
	TEXT CHARACTER=141 TEXT='Gardiner & Schaeffer, 1989.';
	TEXT CHARACTER=142 TEXT='Friedman, 2007; Friedman & Brazeau, 2010; Giles et al., 2015b.';
	TEXT CHARACTER=143 TEXT='Davis et al., 2012; Zhu et al., 2013; Giles et al., 2015b.';
	TEXT CHARACTER=144 TEXT='Davis et al., 2012; Zhu et al., 2013; Giles et al., 2015b.';
	TEXT CHARACTER=145 TEXT='Friedman & Brazeau, 2010; Brazeau & Friedman, 2014; Giles et al., 2015b.';
	TEXT CHARACTER=146 TEXT='Giles et al., 2015b. ';
	TEXT CHARACTER=147 TEXT='Characters 147-150 form part of an atomisation of the compound characters ''ganoine'' (typically defined as a single or multilayer enamel covering) and ''cosmine'' (typically defined as a single layer of enamel with a well defined pore canal network) (e.g. Cloutier & Ahlberg, 1996; Ahlberg & Johanson, 1998; Zhu & Ahlberg, 2004; Schultze & Cumbaa, 2001; Zhu & Schultze, 2001; Zhu et al., 2001; Zhu & Yu, 2002; Daeschler et al., 2006; Long et al., 2006; Zhu et al., 2006; Zhu et al., 2009; Davis et al., 2012; Zhu et al., 2013). A similar approach to atomization was taken by Friedman (2007), Brazeau & Friedman (2010) and Giles et al. (2015b). As detailed histological investigations have not been carried out for the majority of early actinopterygians (rather, they have simply been described as being covered in/bearing ridges of ganoine), many of these characters cannot be coded for a number of taxa. Histological data are only known for specimens of Mimipiscis toombsi (Gardiner, 1984; Choo, 2011), so this and the following characters are coded ''?'' for Mimipiscis bartrami (Gardiner, 1984; Choo, 2011). ';
	TEXT CHARACTER=148 TEXT='See notes above for c. 147.';
	TEXT CHARACTER=149 TEXT='See notes above for c. 147.';
	TEXT CHARACTER=150 TEXT='See notes above for c. 147.';
	TEXT CHARACTER=151 TEXT='Cloutier & Arratia, 2004; Friedman & Blom, 2006; Long et al., 2008; Swartz, 2009; Zhu et al., 2009; Choo, 2011. ';
	TEXT CHARACTER=152 TEXT='Maisey, 1986; Gardiner & Schaeffer, 1989; Cloutier & Ahlberg, 1996; Coates, 1999; Dietze, 2000; Poplin & Lund, 2000; Schultze & Cumbaa, 2001; Cloutier & Arratia, 2004; Friedman & Blom, 2006; Friedman, 2007; Long et al., 2008; Brazeau, 2009; Swartz, 2009; Zhu et al., 2009; Friedman & Brazeau, 2010; Xu & Gao, 2011; Choo, 2011; Davis et al., 2012; Zhu et al., 2013; Xu et al., 2014; Giles et al., 2015b. This character is coded only for taxa that possess rhombic scales. The coding for Kentuckia hlavini (Dunkle, 1964) is revised from ‘1’ to ‘0’, and the coding for Limnomis (Daeschler, 2000) from ‘0’ to ‘1’. The coding for Cheirolepis trailli (Giles et al., 2015a) is revised from ‘0’ to ‘1’. ';
	TEXT CHARACTER=153 TEXT='Patterson, 1982; Cloutier & Ahlberg, 1996; Dietze, 2000; Schultze & Cumbaa, 2001; Zhu & Schultze, 2001; Zhu et al., 2001: Zhu & Yu, 2002; Cloutier & Arratia, 2004; Friedman & Blom, 2006; Zhu et al., 2006; Friedman, 2007; Zhu et al., 2009. Although peg-and-socket articulation of is present between the scales of Limnomis (Daeschler, 2000), the nature of the peg is not described. As such, this taxon is conservatively coded ''?''. The coding for Cheirolepis trailli (Giles et al., 2015a) is revised from ‘?’ to ‘0’. ';
	TEXT CHARACTER=154 TEXT='Patterson, 1982; Gardiner, 1984; Gardiner & Schaeffer, 1989; Schultze & Cumbaa, 2001; Zhu & Schultze, 2001; Zhu et al., 2001; Zhu & Yu, 2002; Cloutier & Arratia, 2004; Friedman & Blom, 2006; Zhu et al., 2006; Friedman, 2007; Long et al., 2008; Swartz, 2009; Zhu et al., 2009; Choo, 2011; Zhu et al., 2013; Giles et al., 2015b. The coding for Limnomis (Daeschler, 2000) and Cheirolepis trailli (Giles et al., 2015a) is revised from ''0'' to ''1''. ';
	TEXT CHARACTER=155 TEXT='Friedman & Blom 2006; Long et al., 2008; Swartz, 2009; Choo, 2011; Xu et al., 2014. Scale crowns of Cheirolepis schultzei (Arratia & Cloutier, 2004) are not preserved, so this and the following scale characters are coded as ''?''. The coding for Donnrosenia (Long et al., 2008) is revised from ''1'' to ''0''. Scales from the posterior half of the flank in Wendichthys bear pores on the enamel surface, whereas those from the anterior part of the flank lack these pores (Lund & Poplin, 1997: fig. 6). This taxon is scored ''1''.';
	TEXT CHARACTER=156 TEXT='Friedman & Blom 2006; Long et al., 2008; Swartz, 2009; Choo, 2011. ';
	TEXT CHARACTER=157 TEXT='Choo, 2011. This character was proposed by Choo (2011), but no character description was provided. This character is interpreted here are referring to branching and anastomosing ridges on the scale surface, and taxa are recoded accordingly. Ridges often bifurcate on the scales of Mimipiscis toombsi (e.g. Gardiner 1984, fig. 140b) and M. bartrami (e.g. Choo, 2011, fig. 17a), and as such the coding for these taxa is revised from ‘0’ to ‘1’. Gardiner (1984: p. 387, fig. 141) describes the scale ornament of Moythomasia durgaringa as ''ridges of ganoine which branch and anastomose'', and the coding is therefore revised from ‘0’ to ‘1’. The coding for Mansfieldiscus (Long, 1988) is also changed from ‘0’ to ‘1’. The coding for Krasnoyarichthys (Prokofiev, 2002) is revised from ‘?’ to ‘1’. The coding for Cheirolepis canadensis (Arratia & Cloutier, 1996), C. trailli (Pearson & Westoll, 1979) and Donnrosenia (Long et al., 2008) is revised from ‘1’ to ‘0’.';
	TEXT CHARACTER=158 TEXT='Friedman, 2007; Brazeau, 2009; Zhu et al., 2009; Friedman & Brazeau, 2010; Davis et al., 2012; Zhu et al., 2013; Brazeau & Friedman, 2014; Giles et al., 2015b. ';
	TEXT CHARACTER=159 TEXT='Patterson, 1982; Gardiner & Schaeffer, 1989; Coates, 1999; Dietze, 2000; Schultze & Cumbaa, 2001; Cloutier & Arratia, 2004; Friedman & Blom, 2006; Friedman, 2007; Long et al., 2008; Swartz, 2009; Zhu et al., 2009; Choo, 2011; Xu & Gao, 2011; Zhu et al., 2013; Xu et al., 2014.';
	TEXT CHARACTER=160 TEXT='Cloutier & Ahlberg, 1996; Schultze & Cumbaa, 2001; Zhu & Schultze, 2001; Zhu et al., 2001; Zhu & Yu, 2002; Cloutier & Arratia, 2004; Zhu et al., 2006; Friedman, 2007; Zhu et al., 2009; Giles et al., 2015b. ';
	TEXT CHARACTER=161 TEXT='Gardiner & Schaeffer, 1989; Lund et al., 1995; Cloutier & Ahlberg, 1996; Dietze, 2000; Poplin & Lund, 2000; Schultze & Cumbaa, 2001; Zhu & Schultze, 2001; Zhu et al., 2001; Zhu & Yu, 2002; Cloutier & Arratia, 2004; Zhu et al., 2006; Friedman, 2007; Zhu et al., 2009; Zhu et al., 2013.';
	TEXT CHARACTER=162 TEXT='Patterson, 1982; Gardiner, 1984; Gardiner & Schaeffer, 1989; Taverne, 1997; Lund, 2000; Schultze & Cumbaa, 2001; Zhu & Schultze, 2001; Zhu et al., 2001; Lund & Poplin, 2002; Zhu & Yu, 2002; Cloutier & Arratia, 2004; Gardiner et al., 2005; Friedman & Blom, 2006; Zhu et al., 2006; Friedman, 2007; Long et al., 2008; Swartz, 2009; Zhu et al., 2009; Choo, 2011; Xu & Gao, 2011; Zhu et al., 2013; Xu et al., 2014. Presence of a presupracleithrum is only inferred in Donnrosenia (Long et al., 2008), Gogosardina (Choo et al., 2009) and Kentuckia hlavini (Dunkle, 1964), and the coding for these taxa is revised from ‘1’ to ‘?’. Similarly, absence is inferred in Krasnoyarichthys (Prokofiev, 2002) and Novagonatodus (Long, 1988; Holland et al., 2007), and the coding is thus changed from ''0'' to ''?''. An elongate bone termed the ''anocleithrum'' is variably present in Wendichthys (Lund & Poplin, 1997) in the position occupied by the presupracleithrum in other taxa. We regard this as a positional homologue, and code the taxon ''0/1'' to reflect this polymorphism. Coded as ''?'' in C. trailli following arguments in Friedman & Blom (2006). The coding is revised to ''0'' in Osorioichthys (Taverne, 1997). The coding for Moythomasia lineata is revised to ''1'' (Choo, 2015).';
	TEXT CHARACTER=163 TEXT='Patterson, 1982; Gardiner, 1984; Gardiner & Schaeffer, 1989; Rosen, 1989; Taverne, 1997; Coates, 1999; Zhu & Schultze, 2001; Zhu et al., 2001; Zhu & Yu, 2002; Zhu et al., 2006; Brazeau, 2009; Zhu et al., 2009; Friedman & Brazeau, 2010; Xu & Gao, 2011; Davis et al., 2012; Zhu et al., 2013; Xu et al., 2014; Giles et al., 2015b.';
	TEXT CHARACTER=164 TEXT='Patterson, 1982; Gardiner, 1984; Gardiner & Schaeffer, 1989; Taverne, 1997; Coates, 1999; Schultze & Cumbaa, 2001; Zhu & Schultze, 2001; Friedman & Blom, 2006; Long et al., 2008; Swartz, 2009; Choo, 2011; Xu & Gao, 2011. The radials are only described for Mimipiscis toombsi, so the coding for this character is revised from ''1’ to ‘?’ for M. bartrami (Choo, 2011). The radials are not described in Gogosardina (Choo et al., 2009), so the coding is changed from ‘1’ to ‘?’.';
	TEXT CHARACTER=165 TEXT='Taverne, 1997; Friedman & Blom, 2006; Long et al., 2008; Swartz, 2009; Xu & Gao, 2011; Xu et al., 2014. The endoskeletal shoulder girdle is only described for Mimipiscis toombsi, so the coding for this character is revised to  ''?'' for M. bartrami (Gardiner, 1984; Choo, 2011). The metapterygium is not described in Gogosardina (Choo et al., 2009), Howqualepis (Long, 1988) or Moythomasia durgaringa (Gardiner, 1984), so the coding is changed from ‘1’ to ‘?’. Although Swartz (2009) describes a series of endoskeletal radials in Stegotrachelus, the elements figured in fig. 17 have a scale-like morphology and appear to be made of dermal bone. As such, the coding in this taxon is revised from ‘1’ to ‘?’. The coding in Cheirolepis trailli is revised from ‘0’ to ‘1’ (Giles et al., 2015a). ';
	TEXT CHARACTER=166 TEXT='Zhu & Yu, 2002; Friedman, 2007. Two series of pectoral fin radials are described (but not figured) for Cheirolepis candensis (Arratia & Cloutier, 2004). Although we consider this arrangement to be unlikely, for now this taxon is coded ''1''.  Although Swartz (2009) describes a series of endoskeletal radials in Stegotrachelus, the elements figured in fig. 17 have a scale-like morphology and appear to be made of dermal bone. As such, this taxon is coded ''?''. ';
	TEXT CHARACTER=167 TEXT='Zhu & Schultze, 2001; Zhu et al., 2001; Zhu & Yu, 2002; Zhu et al., 2006; Friedman, 2007; Zhu et al., 2009; Xu & Gao, 2011; Zhu et al., 2013; Xu et al., 2014. The endoskeletal shoulder girdle is only described for Mimipiscis toombsi, so the coding for this character is revised from  ''?'' for M. bartrami (Gardiner, 1984; Choo, 2011). The precise morphology of the scapulocoracoid is not known for Cheirolepis canadensis (Arratia & Cloutier, 1996) or Gogosardina (Choo et al., 2009), and as such the coding for these taxa is changed from ‘0’ to ‘?’. Cheirolepis trailli is coded ‘0’ (Giles et al., 2015a). ';
	TEXT CHARACTER=168 TEXT='Taverne, 1997; Coates, 1999; Friedman & Blom, 2006; Long et al., 2008; Swartz, 2009; Xu & Gao, 2011; Xu et al., 2014. The pectoral fin of Cuneognathus (Friedman & Blom, 2006) and Kentuckia hlavini (Dunkle, 1964) is unknown, and so the coding is revised from ‘1’ to ‘?’. ';
	TEXT CHARACTER=169 TEXT='Zhu & Schultze, 2001; Zhu et al., 2001; Zhu & Yu, 2002; Zhu et al., 2006; Friedman, 2007; Zhu et al., 2009; Friedman & Brazeau, 2010; Zhu et al., 2013; Giles et al., 2015b. ';
	TEXT CHARACTER=171 TEXT='Coates, 1999; Friedman & Blom, 2006; Long et al., 2008; Choo, 2011; Xu & Gao, 2011; Xu et al., 2014. The pectoral fin in Kentuckia hlavini (Dunkle, 1964) is not preserved, so the coding for this taxon is revised from ‘1’ to ‘?’. The coding for Osorioichthys (Taverne, 1997) is revised from ''0'' to ''1''. The segmentation of the pectoral fin is not described for Limnomis (Daeschler, 2000), so the coding for this taxon is revised from ''0'' to ''?''. ';
	TEXT CHARACTER=172 TEXT='Zhu et al., 2001; Zhu & Yu, 2002; Friedman, 2007; Zhu et al., 2009; Brazeau, 2009; Davis et al., 2012; Zhu et al., 2013; Giles et al., 2015b. ';
	TEXT CHARACTER=173 TEXT='Friedman & Blom, 2006; Friedman, 2007; Brazeau, 2009; Choo, 2011; Davis et al., 2012; Zhu et al., 2013; Brazeau & Friedman, 2014; Giles et al., 2015b. ';
	TEXT CHARACTER=174 TEXT='Gardiner & Schaeffer, 1989; Coates, 1998; Coates, 1999; Lund, 2000; Schultze & Cumbaa, 2001; Cloutier & Arratia, 2004; Friedman & Blom, 2006; Zhu et al., 2006; Long et al., 2008; Swartz, 2009; Zhu et al., 2009; Choo, 2011; Xu et al., 2014. The pelvic fin is incomplete in Novagonatodus (Long, 1988; Holland et al., 2007), so this taxon is coded ''?''. The coding for Moythomasia lineata is revised to ''0'' (Choo, 2015).';
	TEXT CHARACTER=175 TEXT='Patterson, 1982; Cloutier & Ahlberg, 1996; Coates, 1999; Schultze & Cumbaa, 2001; Zhu & Schultze, 2001; Friedman & Blom, 2006; Long et al., 2008; Swartz, 2009; Choo, 2011.  ';
	TEXT CHARACTER=176 TEXT='Patterson, 1982; Taverne, 1997; Gardiner & Schaeffer, 1989; Gardiner et al., 2005; Friedman & Blom, 2006; Long et al., 2008; Choo, 2011. Choo''s (2011) codes for this character appear reversed.';
	TEXT CHARACTER=177 TEXT='Friedman, 2007; Zhu & Yu, 2002. ';
	TEXT CHARACTER=178 TEXT='Lund, 2000; Poplin & Lund, 2000; Cloutier & Arratia, 2004; Friedman & Blom, 2006; Long et al., 2008; Swartz, 2009; Choo; 2011. Choo''s (2011) codes for this character appear reversed. ';
	TEXT CHARACTER=179 TEXT='Patterson, 1982; Taverne, 1997; Friedman & Blom, 2006; Long et al., 2008; Choo, 2011. The coding for Howqualepis rostridens (Long, 1988) and Melanecta (Coates, 1998) is revised from ‘0’ to ‘1’. ';
	TEXT CHARACTER=180 TEXT='Cloutier & Arratia, 2004; Friedman & Blom, 2006; Long et al., 2008; Swartz, 2009; Choo, 2011. The coding for Gogosardina (Choo et al., 2009) is revised from ‘1’ to ‘0’. Cuneognathus (Friedman & Blom, 2006) possesses several scutes immediately anterior to the anal fin, although it is unclear how far anteriorly they extend. As such, the coding is changed from ‘?’ to ‘1’. The coding in Melanecta (Coates, 1998) is revised from ‘?’ to ‘1’. Choo (2011) erroneously codes Krasnoyarichthys (Prokofiev, 2002) as state ‘2’, which lacks a description; the coding is revised to ‘1’. The coding for Moythomasia lineata is revised to ''0'' (Choo, 2015).';
	TEXT CHARACTER=181 TEXT='Gardiner & Schaeffer, 1989; Schultze & Cumbaa, 2001; Zhu & Schultze, 2001; Zhu et al., 2001; Zhu & Yu, 2002; Cloutier & Arratia, 2004; Friedman & Blom, 2006; Zhu et al., 2006; Friedman, 2007; Long et al., 2008; Brazeau, 2009; Swartz, 2009; Zhu et al., 2009; Choo, 2011; Davis et al., 2012; Zhu et al., 2013; Giles et al., 2015b.  ';
	TEXT CHARACTER=182 TEXT='Poplin & Lund, 2000; Cloutier & Arratia, 2004; Friedman & Blom, 2006; Long et al., 2008; Swartz, 2009; Choo, 2011. The coding for Stegotrachelus is revised from ‘1’ to ‘2’.';
	TEXT CHARACTER=183 TEXT='Choo, 2011. The coding is changed to ‘0’ for taxa where the preoperculum is not preserved or the ornament is not preserved sufficiently to discern orientation. Vertical ornament is present on the preopercular of Cheirolepis trailli (Pearson & Westoll, Fig 7b, Plate IIA), C. canadensis (Arratia 1996 fig. 11) and Kansasiella (Poplin 1974 Plate II), and the codings for these taxa are changed to ‘1’. 
';

	[Character state comments]

	[Attribute comments]
	TEXT TAXON=18 CHARACTER=112 TEXT='Draw in notebook!';
	TEXT TAXON=39 CHARACTER=6 TEXT='how to code these? all fused.';

	[Taxon pictures]

	[Character pictures]

	[Character state pictures]

	[Attribute pictures]
ENDBLOCK;
